# Supplementary material for: Dinophyceae can use exudates as weapons against the parasite Amoebophrya sp. (Syndiniales)
Source: ISME Commun. 2021 Jul 12;1:34. doi: 10.1038/s43705-021-00035-x (PMC9723556; doi:10.1038/s43705-021-00035-x)
Supplement: Supplementary file 5 — Dataset. [file 43705_2021_35_MOESM5_ESM.xlsx]

## Sheet: Figure 2
Sampling time (H)	Condition	Population	Concentration			Conditions
1	Sa x P	Dinoflagellates	4104.48			Sa	Only ST147 at an initial density of 4000 cells/mL (Control)
1	Sa x P	Dinoflagellates	4149.25			Sa x P	ST147 and A25
1	Sa x P	Dinoflagellates	3910.45			Sa x Am	ST147 and CCMI1002
1	Sa x P x Am	Dinoflagellates	6940.3			Sa x P x Am	ST147, A25 and CCMI1002
1	Sa x P x Am	Dinoflagellates	6985.07			Sa x Sd	ST147 and Sc39
1	Sa x P x Am	Dinoflagellates	7850.75			Sa x P x Sd	ST147, A25 and Sc39
1	Sa x P x fAm	Dinoflagellates	4149.25
1	Sa x P x fAm	Dinoflagellates	3805.97			Sa8000	Only ST147 at an initial density of 8000 cells/mL				Controls performed in paralell but not included in the manuscript.
1	Sa x P x fAm	Dinoflagellates	3492.54			Sa x fAm	ST147 and CCMI1002 filtrate
1	Sa x P x Sd	Dinoflagellates	8014.93			Sa x fSd	ST147 and Sc39 filtrate
1	Sa x P x Sd	Dinoflagellates	6716.42			Sa x P x fAm	ST147, A25 and CCMI1002 filtrate
1	Sa x P x Sd	Dinoflagellates	7417.91			Sa x P x fSd	ST147, A25 and Sc39 filtrate
1	Sa x P x fSd	Dinoflagellates	3656.72
1	Sa x P x fSd	Dinoflagellates	3671.64			Abbreviation:
1	Sa x P x fSd	Dinoflagellates	3373.13			Sa = S. acuminata (strain ST147)
1	Sa	Dinoflagellates	4626.87			P = Amoebophrya sp. (strain A25)
1	Sa	Dinoflagellates	5014.93			Am = A. minutum (strain CCMI1002)
1	Sa	Dinoflagellates	4313.43			Sd = S. donghaienis (strain Sc39)
1	Sa8000	Dinoflagellates	7597.01
1	Sa8000	Dinoflagellates	8582.09
1	Sa8000	Dinoflagellates	9014.93
1	Sa x Am	Dinoflagellates	7850.75
1	Sa x Am	Dinoflagellates	7402.99
1	Sa x Am	Dinoflagellates	6208.96
1	Sa x fAm	Dinoflagellates	3522.39
1	Sa x fAm	Dinoflagellates	4477.61
1	Sa x fAm	Dinoflagellates	3940.3
1	Sa x Sd	Dinoflagellates	7238.81
1	Sa x Sd	Dinoflagellates	7985.07
1	Sa x Sd	Dinoflagellates	7402.99
1	Sa x fSd	Dinoflagellates	3522.39
1	Sa x fSd	Dinoflagellates	3134.33
1	Sa x fSd	Dinoflagellates	4000
1	Sa x P	A25	4029.85
1	Sa x P	A25	3985.07
1	Sa x P	A25	4164.18
1	Sa x P x Am	A25	3597.01
1	Sa x P x Am	A25	3477.61
1	Sa x P x Am	A25	4104.48
1	Sa x P x fAm	A25	3283.58
1	Sa x P x fAm	A25	3641.79
1	Sa x P x fAm	A25	3223.88
1	Sa x P x Sd	A25	4194.03
1	Sa x P x Sd	A25	3970.15
1	Sa x P x Sd	A25	4149.25
1	Sa x P x fSd	A25	4477.61
1	Sa x P x fSd	A25	4537.31
1	Sa x P x fSd	A25	3805.97
1	Sa	A25	104.48
1	Sa	A25	119.4
1	Sa	A25	179.1
1	Sa8000	A25	2164.18
1	Sa8000	A25	1029.85
1	Sa8000	A25	1029.85
1	Sa x Am	A25	447.76
1	Sa x Am	A25	134.33
1	Sa x Am	A25	313.43
1	Sa x fAm	A25	104.48
1	Sa x fAm	A25	59.7
1	Sa x fAm	A25	89.55
1	Sa x Sd	A25	119.4
1	Sa x Sd	A25	59.7
1	Sa x Sd	A25	134.33
1	Sa x fSd	A25	74.63
1	Sa x fSd	A25	74.63
1	Sa x fSd	A25	119.4
3	Sa x P	Dinoflagellates	3928.04
3	Sa x P	Dinoflagellates	3928.04
3	Sa x P	Dinoflagellates	3808.1
3	Sa x P x Am	Dinoflagellates	6416.79
3	Sa x P x Am	Dinoflagellates	7481.26
3	Sa x P x Am	Dinoflagellates	7946.03
3	Sa x P x fAm	Dinoflagellates	3973.01
3	Sa x P x fAm	Dinoflagellates	3328.34
3	Sa x P x fAm	Dinoflagellates	4467.77
3	Sa x P x Sd	Dinoflagellates	8035.98
3	Sa x P x Sd	Dinoflagellates	8035.98
3	Sa x P x Sd	Dinoflagellates	7796.1
3	Sa x P x fSd	Dinoflagellates	4542.73
3	Sa x P x fSd	Dinoflagellates	3688.16
3	Sa x P x fSd	Dinoflagellates	3073.46
3	Sa	Dinoflagellates	4677.66
3	Sa	Dinoflagellates	3853.07
3	Sa	Dinoflagellates	4497.75
3	Sa8000	Dinoflagellates	7361.32
3	Sa8000	Dinoflagellates	7721.14
3	Sa8000	Dinoflagellates	7856.07
3	Sa x Am	Dinoflagellates	7346.33
3	Sa x Am	Dinoflagellates	7751.12
3	Sa x Am	Dinoflagellates	8080.96
3	Sa x fAm	Dinoflagellates	4062.97
3	Sa x fAm	Dinoflagellates	3613.19
3	Sa x fAm	Dinoflagellates	5097.45
3	Sa x Sd	Dinoflagellates	6371.81
3	Sa x Sd	Dinoflagellates	7571.21
3	Sa x Sd	Dinoflagellates	7826.09
3	Sa x fSd	Dinoflagellates	3898.05
3	Sa x fSd	Dinoflagellates	3463.27
3	Sa x fSd	Dinoflagellates	4152.92
3	Sa x P	A25	2923.54
3	Sa x P	A25	3403.3
3	Sa x P	A25	3718.14
3	Sa x P x Am	A25	2398.8
3	Sa x P x Am	A25	2833.58
3	Sa x P x Am	A25	2638.68
3	Sa x P x fAm	A25	2023.99
3	Sa x P x fAm	A25	2263.87
3	Sa x P x fAm	A25	1934.03
3	Sa x P x Sd	A25	2608.7
3	Sa x P x Sd	A25	2998.5
3	Sa x P x Sd	A25	2953.52
3	Sa x P x fSd	A25	3163.42
3	Sa x P x fSd	A25	3118.44
3	Sa x P x fSd	A25	2473.76
3	Sa	A25	104.95
3	Sa	A25	299.85
3	Sa	A25	344.83
3	Sa8000	A25	1514.24
3	Sa8000	A25	1244.38
3	Sa8000	A25	1019.49
3	Sa x Am	A25	254.87
3	Sa x Am	A25	179.91
3	Sa x Am	A25	359.82
3	Sa x fAm	A25	74.96
3	Sa x fAm	A25	74.96
3	Sa x fAm	A25	89.96
3	Sa x Sd	A25	74.96
3	Sa x Sd	A25	89.96
3	Sa x Sd	A25	59.97
3	Sa x fSd	A25	149.93
3	Sa x fSd	A25	149.93
3	Sa x fSd	A25	119.94
20	Sa x P	Dinoflagellates	4535.6
20	Sa x P	Dinoflagellates	4984.52
20	Sa x P	Dinoflagellates	6083.59
20	Sa x P x Am	Dinoflagellates	7600.62
20	Sa x P x Am	Dinoflagellates	7445.82
20	Sa x P x Am	Dinoflagellates	7724.46
20	Sa x P x fAm	Dinoflagellates	4860.68
20	Sa x P x fAm	Dinoflagellates	4953.56
20	Sa x P x fAm	Dinoflagellates	6037.15
20	Sa x P x Sd	Dinoflagellates	10046.4
20	Sa x P x Sd	Dinoflagellates	9597.52
20	Sa x P x Sd	Dinoflagellates	9643.96
20	Sa x P x fSd	Dinoflagellates	5464.4
20	Sa x P x fSd	Dinoflagellates	5371.52
20	Sa x P x fSd	Dinoflagellates	5356.04
20	Sa	Dinoflagellates	5123.84
20	Sa	Dinoflagellates	5588.24
20	Sa	Dinoflagellates	4705.88
20	Sa8000	Dinoflagellates	10433.4
20	Sa8000	Dinoflagellates	11083.6
20	Sa8000	Dinoflagellates	9349.85
20	Sa x P	A25	959.75
20	Sa x P	A25	1068.11
20	Sa x P	A25	1269.35
20	Sa x P x Am	A25	433.44
20	Sa x P x Am	A25	340.56
20	Sa x P x Am	A25	263.16
20	Sa x P x fAm	A25	402.48
20	Sa x P x fAm	A25	356.04
20	Sa x P x fAm	A25	356.04
20	Sa x P x Sd	A25	619.2
20	Sa x P x Sd	A25	619.2
20	Sa x P x Sd	A25	665.63
20	Sa x P x fSd	A25	1362.23
20	Sa x P x fSd	A25	1176.47
20	Sa x P x fSd	A25	1393.19
20	Sa	A25	201.24
20	Sa	A25	30.96
20	Sa	A25	154.8
20	Sa8000	A25	294.12
20	Sa8000	A25	371.52
20	Sa8000	A25	232.2
25	Sa x P	Dinoflagellates	6217.05
25	Sa x P	Dinoflagellates	6093.02
25	Sa x P	Dinoflagellates	6511.63
25	Sa x P x Am	Dinoflagellates	8883.72
25	Sa x P x Am	Dinoflagellates	9317.83
25	Sa x P x Am	Dinoflagellates	9782.95
25	Sa x P x fAm	Dinoflagellates	6883.72
25	Sa x P x fAm	Dinoflagellates	5503.88
25	Sa x P x fAm	Dinoflagellates	7069.77
25	Sa x P x Sd	Dinoflagellates	11162.8
25	Sa x P x Sd	Dinoflagellates	11876
25	Sa x P x Sd	Dinoflagellates	13379.8
25	Sa x P x fSd	Dinoflagellates	7364.34
25	Sa x P x fSd	Dinoflagellates	6527.13
25	Sa x P x fSd	Dinoflagellates	7782.95
25	Sa	Dinoflagellates	8186.05
25	Sa	Dinoflagellates	7364.34
25	Sa	Dinoflagellates	7519.38
25	Sa8000	Dinoflagellates	12077.5
25	Sa8000	Dinoflagellates	11426.4
25	Sa8000	Dinoflagellates	12883.7
25	Sa x Am	Dinoflagellates	10263.6
25	Sa x Am	Dinoflagellates	9069.77
25	Sa x Am	Dinoflagellates	8589.15
25	Sa x fAm	Dinoflagellates	7426.36
25	Sa x fAm	Dinoflagellates	8139.53
25	Sa x fAm	Dinoflagellates	7286.82
25	Sa x Sd	Dinoflagellates	12821.7
25	Sa x Sd	Dinoflagellates	12124
25	Sa x Sd	Dinoflagellates	11783
25	Sa x fSd	Dinoflagellates	7612.4
25	Sa x fSd	Dinoflagellates	7240.31
25	Sa x fSd	Dinoflagellates	8124.03
25	Sa x P	A25	1922.48
25	Sa x P	A25	1736.43
25	Sa x P	A25	1317.83
25	Sa x P x Am	A25	604.65
25	Sa x P x Am	A25	837.21
25	Sa x P x Am	A25	883.72
25	Sa x P x fAm	A25	511.63
25	Sa x P x fAm	A25	883.72
25	Sa x P x fAm	A25	542.64
25	Sa x P x Sd	A25	341.09
25	Sa x P x Sd	A25	310.08
25	Sa x P x Sd	A25	403.1
25	Sa x P x fSd	A25	852.71
25	Sa x P x fSd	A25	899.22
25	Sa x P x fSd	A25	1100.78
25	Sa	A25	201.55
25	Sa	A25	821.71
25	Sa	A25	790.7
25	Sa8000	A25	837.21
25	Sa8000	A25	1534.88
25	Sa8000	A25	1627.91
25	Sa x Am	A25	418.6
25	Sa x Am	A25	434.11
25	Sa x Am	A25	434.11
25	Sa x fAm	A25	558.14
25	Sa x fAm	A25	279.07
25	Sa x fAm	A25	248.06
25	Sa x Sd	A25	77.52
25	Sa x Sd	A25	186.05
25	Sa x Sd	A25	31.01
25	Sa x fSd	A25	62.02
25	Sa x fSd	A25	93.02
25	Sa x fSd	A25	93.02
45	Sa x P	Dinoflagellates	7000
45	Sa x P	Dinoflagellates	9553.85
45	Sa x P	Dinoflagellates	11676.9
45	Sa x P x Am	Dinoflagellates	11984.6
45	Sa x P x Am	Dinoflagellates	11907.7
45	Sa x P x Am	Dinoflagellates	10953.9
45	Sa x P x fAm	Dinoflagellates	11369.2
45	Sa x P x fAm	Dinoflagellates	9338.46
45	Sa x P x fAm	Dinoflagellates	11415.4
45	Sa x P x Sd	Dinoflagellates	10476.9
45	Sa x P x Sd	Dinoflagellates	10400
45	Sa x P x Sd	Dinoflagellates	11400
45	Sa x P x fSd	Dinoflagellates	8476.92
45	Sa x P x fSd	Dinoflagellates	10276.9
45	Sa x P x fSd	Dinoflagellates	13615.4
45	Sa	Dinoflagellates	11215.4
45	Sa	Dinoflagellates	10676.9
45	Sa	Dinoflagellates	11692.3
45	Sa x P	A25	1138.46
45	Sa x P	A25	523.08
45	Sa x P	A25	523.08
45	Sa x P x Am	A25	461.54
45	Sa x P x Am	A25	723.08
45	Sa x P x Am	A25	461.54
45	Sa x P x fAm	A25	692.31
45	Sa x P x fAm	A25	461.54
45	Sa x P x fAm	A25	230.77
45	Sa x P x Sd	A25	138.46
45	Sa x P x Sd	A25	323.08
45	Sa x P x Sd	A25	369.23
45	Sa x P x fSd	A25	615.38
45	Sa x P x fSd	A25	600
45	Sa x P x fSd	A25	430.77
45	Sa	A25	261.54
45	Sa	A25	276.92
45	Sa	A25	323.08
51	Sa x P	Dinoflagellates	11087.7
51	Sa x P	Dinoflagellates	11456.1
51	Sa x P	Dinoflagellates	10315.8
51	Sa x P x Am	Dinoflagellates	12579
51	Sa x P x Am	Dinoflagellates	13543.9
51	Sa x P x Am	Dinoflagellates	13368.4
51	Sa x P x fAm	Dinoflagellates	11298.2
51	Sa x P x fAm	Dinoflagellates	10649.1
51	Sa x P x fAm	Dinoflagellates	11193
51	Sa x P x Sd	Dinoflagellates	15175.4
51	Sa x P x Sd	Dinoflagellates	14157.9
51	Sa x P x Sd	Dinoflagellates	16087.7
51	Sa x P x fSd	Dinoflagellates	12579
51	Sa x P x fSd	Dinoflagellates	11771.9
51	Sa x P x fSd	Dinoflagellates	11929.8
51	Sa	Dinoflagellates	13824.6
51	Sa	Dinoflagellates	12105.3
51	Sa	Dinoflagellates	15666.7
51	Sa8000	Dinoflagellates	24210.5
51	Sa8000	Dinoflagellates	23210.5
51	Sa8000	Dinoflagellates	24631.6
51	Sa x Am	Dinoflagellates	14807
51	Sa x Am	Dinoflagellates	14982.5
51	Sa x Am	Dinoflagellates	15947.4
51	Sa x fAm	Dinoflagellates	13508.8
51	Sa x fAm	Dinoflagellates	12912.3
51	Sa x fAm	Dinoflagellates	13193
51	Sa x Sd	Dinoflagellates	17614
51	Sa x Sd	Dinoflagellates	18035.1
51	Sa x Sd	Dinoflagellates	18350.9
51	Sa x fSd	Dinoflagellates	12508.8
51	Sa x fSd	Dinoflagellates	13193
51	Sa x fSd	Dinoflagellates	13877.2
51	Sa x P	A25	3491.23
51	Sa x P	A25	5859.65
51	Sa x P	A25	5280.7
51	Sa x P x Am	A25	2192.98
51	Sa x P x Am	A25	2526.32
51	Sa x P x Am	A25	2122.81
51	Sa x P x fAm	A25	2666.67
51	Sa x P x fAm	A25	2982.46
51	Sa x P x fAm	A25	2578.95
51	Sa x P x Sd	A25	1350.88
51	Sa x P x Sd	A25	1982.46
51	Sa x P x Sd	A25	1666.67
51	Sa x P x fSd	A25	3122.81
51	Sa x P x fSd	A25	2350.88
51	Sa x P x fSd	A25	2280.7
51	Sa	A25	1035.09
51	Sa	A25	1070.18
51	Sa	A25	1964.91
51	Sa8000	A25	1614.04
51	Sa8000	A25	2052.63
51	Sa8000	A25	1736.84
51	Sa x Am	A25	877.19
51	Sa x Am	A25	1105.26
51	Sa x Am	A25	2087.72
51	Sa x fAm	A25	982.46
51	Sa x fAm	A25	754.39
51	Sa x fAm	A25	1192.98
51	Sa x Sd	A25	561.4
51	Sa x Sd	A25	701.75
51	Sa x Sd	A25	754.39
51	Sa x fSd	A25	631.58
51	Sa x fSd	A25	649.12
51	Sa x fSd	A25	578.95
67	Sa x P	Dinoflagellates	11070.2
67	Sa x P	Dinoflagellates	11175.4
67	Sa x P	Dinoflagellates	12350.9
67	Sa x P x Am	Dinoflagellates	16614
67	Sa x P x Am	Dinoflagellates	15947.4
67	Sa x P x Am	Dinoflagellates	17982.5
67	Sa x P x fAm	Dinoflagellates	14473.7
67	Sa x P x fAm	Dinoflagellates	12473.7
67	Sa x P x fAm	Dinoflagellates	14438.6
67	Sa x P x Sd	Dinoflagellates	18315.8
67	Sa x P x Sd	Dinoflagellates	17859.7
67	Sa x P x Sd	Dinoflagellates	19666.7
67	Sa x P x fSd	Dinoflagellates	16456.1
67	Sa x P x fSd	Dinoflagellates	16000
67	Sa x P x fSd	Dinoflagellates	15701.8
67	Sa	Dinoflagellates	19070.2
67	Sa	Dinoflagellates	18824.6
67	Sa	Dinoflagellates	21070.2
67	Sa x P	A25	132456
67	Sa x P	A25	121263
67	Sa x P	A25	133000
67	Sa x P x Am	A25	46754.4
67	Sa x P x Am	A25	43508.8
67	Sa x P x Am	A25	36263.2
67	Sa x P x fAm	A25	94578.9
67	Sa x P x fAm	A25	94333.3
67	Sa x P x fAm	A25	95052.6
67	Sa x P x Sd	A25	42964.9
67	Sa x P x Sd	A25	39701.8
67	Sa x P x Sd	A25	49000
67	Sa x P x fSd	A25	128877
67	Sa x P x fSd	A25	112860
67	Sa x P x fSd	A25	128281
67	Sa	A25	298.25
67	Sa	A25	578.95
67	Sa	A25	666.67
73	Sa x P	Dinoflagellates	8950.82
73	Sa x P	Dinoflagellates	9836.07
73	Sa x P	Dinoflagellates	10639.3
73	Sa x P x Am	Dinoflagellates	17557.4
73	Sa x P x Am	Dinoflagellates	17459
73	Sa x P x Am	Dinoflagellates	18868.8
73	Sa x P x fAm	Dinoflagellates	13311.5
73	Sa x P x fAm	Dinoflagellates	11983.6
73	Sa x P x fAm	Dinoflagellates	14967.2
73	Sa x P x Sd	Dinoflagellates	16934.4
73	Sa x P x Sd	Dinoflagellates	15868.9
73	Sa x P x Sd	Dinoflagellates	18196.7
73	Sa x P x fSd	Dinoflagellates	12639.3
73	Sa x P x fSd	Dinoflagellates	12754.1
73	Sa x P x fSd	Dinoflagellates	12852.5
73	Sa	Dinoflagellates	20065.6
73	Sa	Dinoflagellates	18983.6
73	Sa	Dinoflagellates	20967.2
73	Sa8000	Dinoflagellates	32131.2
73	Sa8000	Dinoflagellates	32754.1
73	Sa8000	Dinoflagellates	34541
73	Sa x Am	Dinoflagellates	19393.4
73	Sa x Am	Dinoflagellates	22213.1
73	Sa x Am	Dinoflagellates	24049.2
73	Sa x fAm	Dinoflagellates	17967.2
73	Sa x fAm	Dinoflagellates	21852.5
73	Sa x fAm	Dinoflagellates	19393.4
73	Sa x Sd	Dinoflagellates	22295.1
73	Sa x Sd	Dinoflagellates	19950.8
73	Sa x Sd	Dinoflagellates	23475.4
73	Sa x fSd	Dinoflagellates	22245.9
73	Sa x fSd	Dinoflagellates	21377
73	Sa x fSd	Dinoflagellates	22147.5
73	Sa x P	A25	113738
73	Sa x P	A25	121262
73	Sa x P	A25	126443
73	Sa x P x Am	A25	22377
73	Sa x P x Am	A25	26737.7
73	Sa x P x Am	A25	18885.2
73	Sa x P x fAm	A25	98327.9
73	Sa x P x fAm	A25	99541
73	Sa x P x fAm	A25	97770.5
73	Sa x P x Sd	A25	45491.8
73	Sa x P x Sd	A25	43524.6
73	Sa x P x Sd	A25	54836.1
73	Sa x P x fSd	A25	137246
73	Sa x P x fSd	A25	126574
73	Sa x P x fSd	A25	132557
73	Sa	A25	442.62
73	Sa	A25	278.69
73	Sa	A25	786.89
73	Sa8000	A25	622.95
73	Sa8000	A25	639.34
73	Sa8000	A25	590.16
73	Sa x Am	A25	409.84
73	Sa x Am	A25	672.13
73	Sa x Am	A25	393.44
73	Sa x fAm	A25	344.26
73	Sa x fAm	A25	196.72
73	Sa x fAm	A25	163.93
73	Sa x Sd	A25	131.15
73	Sa x Sd	A25	147.54
73	Sa x Sd	A25	262.3
73	Sa x fSd	A25	32.79
73	Sa x fSd	A25	49.18
73	Sa x fSd	A25	245.9
91	Sa x P	Dinoflagellates	10315.8
91	Sa x P	Dinoflagellates	9964.91
91	Sa x P	Dinoflagellates	9947.37
91	Sa x P x Am	Dinoflagellates	24263.2
91	Sa x P x Am	Dinoflagellates	23666.7
91	Sa x P x Am	Dinoflagellates	25929.8
91	Sa x P x fAm	Dinoflagellates	12017.5
91	Sa x P x fAm	Dinoflagellates	9982.46
91	Sa x P x fAm	Dinoflagellates	11964.9
91	Sa x P x Sd	Dinoflagellates	16105.3
91	Sa x P x Sd	Dinoflagellates	14438.6
91	Sa x P x Sd	Dinoflagellates	16947.4
91	Sa x P x fSd	Dinoflagellates	10122.8
91	Sa x P x fSd	Dinoflagellates	10421
91	Sa x P x fSd	Dinoflagellates	10210.5
91	Sa	Dinoflagellates	24964.9
91	Sa	Dinoflagellates	23263.2
91	Sa	Dinoflagellates	21754.4
91	Sa x P	A25	21140.3
91	Sa x P	A25	22245.6
91	Sa x P	A25	23491.2
91	Sa x P x Am	A25	1175.44
91	Sa x P x Am	A25	1561.4
91	Sa x P x Am	A25	842.11
91	Sa x P x fAm	A25	19526.3
91	Sa x P x fAm	A25	20771.9
91	Sa x P x fAm	A25	17842.1
91	Sa x P x Sd	A25	8596.49
91	Sa x P x Sd	A25	8894.74
91	Sa x P x Sd	A25	10736.8
91	Sa x P x fSd	A25	28035.1
91	Sa x P x fSd	A25	28736.8
91	Sa x P x fSd	A25	29438.6
91	Sa	A25	929.82
91	Sa	A25	385.96
91	Sa	A25	315.79
94	Sa x P	Dinoflagellates	10122.8
94	Sa x P	Dinoflagellates	1894.74
94	Sa x P	Dinoflagellates	9473.68
94	Sa x P x Am	Dinoflagellates	19982.5
94	Sa x P x Am	Dinoflagellates	21631.6
94	Sa x P x Am	Dinoflagellates	23035.1
94	Sa x P x fAm	Dinoflagellates	10035.1
94	Sa x P x fAm	Dinoflagellates	9105.26
94	Sa x P x fAm	Dinoflagellates	10754.4
94	Sa x P x Sd	Dinoflagellates	15929.8
94	Sa x P x Sd	Dinoflagellates	16052.6
94	Sa x P x Sd	Dinoflagellates	16754.4
94	Sa x P x fSd	Dinoflagellates	10315.8
94	Sa x P x fSd	Dinoflagellates	9508.77
94	Sa x P x fSd	Dinoflagellates	9649.12
94	Sa	Dinoflagellates	20000
94	Sa	Dinoflagellates	17333.3
94	Sa	Dinoflagellates	23052.6
94	Sa8000	Dinoflagellates	27684.2
94	Sa8000	Dinoflagellates	28210.5
94	Sa8000	Dinoflagellates	29070.2
94	Sa x Am	Dinoflagellates	26035.1
94	Sa x Am	Dinoflagellates	28771.9
94	Sa x Am	Dinoflagellates	31070.2
94	Sa x fAm	Dinoflagellates	19596.5
94	Sa x fAm	Dinoflagellates	24491.2
94	Sa x fAm	Dinoflagellates	23070.2
94	Sa x Sd	Dinoflagellates	17947.4
94	Sa x Sd	Dinoflagellates	18473.7
94	Sa x Sd	Dinoflagellates	21228.1
94	Sa x fSd	Dinoflagellates	20368.4
94	Sa x fSd	Dinoflagellates	21824.6
94	Sa x fSd	Dinoflagellates	19456.1
94	Sa x P	A25	21561.4
94	Sa x P	A25	4543.86
94	Sa x P	A25	19754.4
94	Sa x P x Am	A25	526.32
94	Sa x P x Am	A25	754.39
94	Sa x P x Am	A25	210.53
94	Sa x P x fAm	A25	16789.5
94	Sa x P x fAm	A25	17368.4
94	Sa x P x fAm	A25	15386
94	Sa x P x Sd	A25	8105.26
94	Sa x P x Sd	A25	7333.33
94	Sa x P x Sd	A25	9754.39
94	Sa x P x fSd	A25	23017.5
94	Sa x P x fSd	A25	23877.2
94	Sa x P x fSd	A25	24614
94	Sa	A25	2087.72
94	Sa	A25	1561.4
94	Sa	A25	2157.89
94	Sa8000	A25	1508.77
94	Sa8000	A25	1964.91
94	Sa8000	A25	2070.18
94	Sa x Am	A25	789.47
94	Sa x Am	A25	649.12
94	Sa x Am	A25	228.07
94	Sa x fAm	A25	1087.72
94	Sa x fAm	A25	596.49
94	Sa x fAm	A25	842.11
94	Sa x Sd	A25	491.23
94	Sa x Sd	A25	175.44
94	Sa x Sd	A25	561.4
94	Sa x fSd	A25	280.7
94	Sa x fSd	A25	701.75
94	Sa x fSd	A25	719.3

## Sheet: Figure 3
Condition	Filtrate concentration	3 hours mortality rate
Control	-	-0.0588012
Control	-	-0.0712605
Control	-	-0.0718538
A25 CCMI1002 filtrate	1000	-0.152781
A25 CCMI1002 filtrate	5000	-0.675906
A25 CCMI1002 filtrate	10000	-1.00979
A25 CCMI1002 filtrate	10000	-0.991333
A25 CCMI1002 filtrate	10000	-1.01311
A25 Am176 filtrate	1000	-0.118919
A25 Am176 filtrate	5000	-0.481834
A25 Am176 filtrate	10000	-0.94478
A25 Am176 filtrate	10000	-0.917421
A25 Am176 filtrate	10000	-0.902739
A25 Da1257 filtrate	1000	-0.0860576
A25 Da1257 filtrate	5000	-0.0830247
A25 Da1257 filtrate	10000	-0.105734
A25 Da1257 filtrate	10000	-0.114166
A25 Da1257 filtrate	10000	-0.101921
Control	-	-0.0744609
Control	-	-0.0462815
Control	-	-0.0411225
A25 Sc39 filtrate	1000	-0.0456962
A25 Sc39 filtrate	5000	-0.0668973
A25 Sc39 filtrate	10000	-0.0467945
A25 Sc39 filtrate	10000	-0.0488544
A25 Sc39 filtrate	10000	-0.0546607

## Sheet: Figure 4AB
Date Experiment	InitialRatio Dinospore : Algae	Sampling time (H)	Condition	Population	Concentration
2019-11-25	5	1	A25	ST147	0
2019-11-25	5	1	A25	ST147	0
2019-11-25	5	1	A25	ST147	0
2019-11-25	5	1	ST147	ST147	9699.81
2019-11-25	5	1	ST147	ST147	10412.8
2019-11-25	5	1	ST147	ST147	9549.72
2019-11-25	5	1	CCMI1002	ST147	10656.7
2019-11-25	5	1	CCMI1002	ST147	9455.91
2019-11-25	5	1	CCMI1002	ST147	10656.7
2019-11-25	5	1	Am176	ST147	10731.7
2019-11-25	5	1	Am176	ST147	9718.57
2019-11-25	5	1	Am176	ST147	11332.1
2019-11-25	5	1	Da1257	ST147	9212.01
2019-11-25	5	1	Da1257	ST147	9512.2
2019-11-25	5	1	Da1257	ST147	8667.92
2019-11-25	5	1	A25	A25	44540.3
2019-11-25	5	1	A25	A25	42401.5
2019-11-25	5	1	A25	A25	42232.6
2019-11-25	5	1	ST147	A25	36003.8
2019-11-25	5	1	ST147	A25	35103.2
2019-11-25	5	1	ST147	A25	36660.4
2019-11-25	5	1	CCMI1002	A25	1876.17
2019-11-25	5	1	CCMI1002	A25	2101.31
2019-11-25	5	1	CCMI1002	A25	2063.79
2019-11-25	5	1	Am176	A25	2532.83
2019-11-25	5	1	Am176	A25	3227.02
2019-11-25	5	1	Am176	A25	2589.12
2019-11-25	5	1	Da1257	A25	28198.9
2019-11-25	5	1	Da1257	A25	26529.1
2019-11-25	5	1	Da1257	A25	25853.7
2019-11-25	5	4	A25	ST147	0
2019-11-25	5	4	A25	ST147	0
2019-11-25	5	4	A25	ST147	0
2019-11-25	5	4	ST147	ST147	13001.9
2019-11-25	5	4	ST147	ST147	11557.2
2019-11-25	5	4	ST147	ST147	12251.4
2019-11-25	5	4	CCMI1002	ST147	12195.1
2019-11-25	5	4	CCMI1002	ST147	12138.8
2019-11-25	5	4	CCMI1002	ST147	12739.2
2019-11-25	5	4	Am176	ST147	12439
2019-11-25	5	4	Am176	ST147	11388.4
2019-11-25	5	4	Am176	ST147	12870.5
2019-11-25	5	4	Da1257	ST147	13339.6
2019-11-25	5	4	Da1257	ST147	10225.1
2019-11-25	5	4	Da1257	ST147	10000
2019-11-25	5	4	A25	A25	45197
2019-11-25	5	4	A25	A25	43114.4
2019-11-25	5	4	A25	A25	46923.1
2019-11-25	5	4	ST147	A25	23414.6
2019-11-25	5	4	ST147	A25	25178.2
2019-11-25	5	4	ST147	A25	21894.9
2019-11-25	5	4	CCMI1002	A25	2288.93
2019-11-25	5	4	CCMI1002	A25	2607.88
2019-11-25	5	4	CCMI1002	A25	2757.97
2019-11-25	5	4	Am176	A25	3058.16
2019-11-25	5	4	Am176	A25	3358.35
2019-11-25	5	4	Am176	A25	3583.49
2019-11-25	5	4	Da1257	A25	17523.5
2019-11-25	5	4	Da1257	A25	14484.1
2019-11-25	5	4	Da1257	A25	12682.9
2019-11-25	5	18	A25	ST147	0
2019-11-25	5	18	A25	ST147	0
2019-11-25	5	18	A25	ST147	0
2019-11-25	5	18	ST147	ST147	12021.8
2019-11-25	5	18	ST147	ST147	13390.4
2019-11-25	5	18	ST147	ST147	14059.1
2019-11-25	5	18	CCMI1002	ST147	12441.7
2019-11-25	5	18	CCMI1002	ST147	11430.8
2019-11-25	5	18	CCMI1002	ST147	13126
2019-11-25	5	18	Am176	ST147	12177.3
2019-11-25	5	18	Am176	ST147	12177.3
2019-11-25	5	18	Am176	ST147	11757.4
2019-11-25	5	18	Da1257	ST147	11477.4
2019-11-25	5	18	Da1257	ST147	12923.8
2019-11-25	5	18	Da1257	ST147	14572.3
2019-11-25	5	18	A25	A25	30497.7
2019-11-25	5	18	A25	A25	30108.9
2019-11-25	5	18	A25	A25	33405.9
2019-11-25	5	18	ST147	A25	12239.5
2019-11-25	5	18	ST147	A25	11586.3
2019-11-25	5	18	ST147	A25	11897.4
2019-11-25	5	18	CCMI1002	A25	1321.93
2019-11-25	5	18	CCMI1002	A25	1026.44
2019-11-25	5	18	CCMI1002	A25	886.47
2019-11-25	5	18	Am176	A25	1493
2019-11-25	5	18	Am176	A25	1119.75
2019-11-25	5	18	Am176	A25	1181.96
2019-11-25	5	18	Da1257	A25	7247.28
2019-11-25	5	18	Da1257	A25	7900.47
2019-11-25	5	18	Da1257	A25	7216.17
2019-11-25	5	24	A25	ST147	0
2019-11-25	5	24	A25	ST147	0
2019-11-25	5	24	A25	ST147	0
2019-11-25	5	24	ST147	ST147	13245.9
2019-11-25	5	24	ST147	ST147	13672.1
2019-11-25	5	24	ST147	ST147	13688.5
2019-11-25	5	24	CCMI1002	ST147	15229.5
2019-11-25	5	24	CCMI1002	ST147	13114.8
2019-11-25	5	24	CCMI1002	ST147	14213.1
2019-11-25	5	24	Am176	ST147	14049.2
2019-11-25	5	24	Am176	ST147	13852.5
2019-11-25	5	24	Am176	ST147	13524.6
2019-11-25	5	24	Da1257	ST147	12672.1
2019-11-25	5	24	Da1257	ST147	12623
2019-11-25	5	24	Da1257	ST147	12377
2019-11-25	5	24	A25	A25	28229.5
2019-11-25	5	24	A25	A25	28541
2019-11-25	5	24	A25	A25	29295.1
2019-11-25	5	24	ST147	A25	9557.38
2019-11-25	5	24	ST147	A25	9295.08
2019-11-25	5	24	ST147	A25	9622.95
2019-11-25	5	24	CCMI1002	A25	2868.85
2019-11-25	5	24	CCMI1002	A25	2377.05
2019-11-25	5	24	CCMI1002	A25	2622.95
2019-11-25	5	24	Am176	A25	2360.66
2019-11-25	5	24	Am176	A25	2360.66
2019-11-25	5	24	Am176	A25	2491.8
2019-11-25	5	24	Da1257	A25	6475.41
2019-11-25	5	24	Da1257	A25	7262.3
2019-11-25	5	24	Da1257	A25	6393.44
2019-11-25	5	42	A25	ST147	0
2019-11-25	5	42	A25	ST147	0
2019-11-25	5	42	A25	ST147	0
2019-11-25	5	42	ST147	ST147	13018.2
2019-11-25	5	42	ST147	ST147	11872.7
2019-11-25	5	42	ST147	ST147	14054.5
2019-11-25	5	42	CCMI1002	ST147	15727.3
2019-11-25	5	42	CCMI1002	ST147	14381.8
2019-11-25	5	42	CCMI1002	ST147	14072.7
2019-11-25	5	42	Am176	ST147	15000
2019-11-25	5	42	Am176	ST147	14727.3
2019-11-25	5	42	Am176	ST147	15890.9
2019-11-25	5	42	Da1257	ST147	11581.8
2019-11-25	5	42	Da1257	ST147	12563.6
2019-11-25	5	42	Da1257	ST147	12654.5
2019-11-25	5	42	A25	A25	20800
2019-11-25	5	42	A25	A25	21454.5
2019-11-25	5	42	A25	A25	21090.9
2019-11-25	5	42	ST147	A25	4745.45
2019-11-25	5	42	ST147	A25	4109.09
2019-11-25	5	42	ST147	A25	4436.36
2019-11-25	5	42	CCMI1002	A25	1545.45
2019-11-25	5	42	CCMI1002	A25	1054.55
2019-11-25	5	42	CCMI1002	A25	1090.91
2019-11-25	5	42	Am176	A25	1054.55
2019-11-25	5	42	Am176	A25	781.818
2019-11-25	5	42	Am176	A25	1381.82
2019-11-25	5	42	Da1257	A25	3654.55
2019-11-25	5	42	Da1257	A25	3309.09
2019-11-25	5	42	Da1257	A25	2945.45
2019-11-25	5	48	A25	ST147	0
2019-11-25	5	48	A25	ST147	0
2019-11-25	5	48	A25	ST147	0
2019-11-25	5	48	ST147	ST147	11045
2019-11-25	5	48	ST147	ST147	12432.4
2019-11-25	5	48	ST147	ST147	10973
2019-11-25	5	48	CCMI1002	ST147	14486.5
2019-11-25	5	48	CCMI1002	ST147	13279.3
2019-11-25	5	48	CCMI1002	ST147	13135.1
2019-11-25	5	48	Am176	ST147	14720.7
2019-11-25	5	48	Am176	ST147	14360.4
2019-11-25	5	48	Am176	ST147	15207.2
2019-11-25	5	48	Da1257	ST147	12360.4
2019-11-25	5	48	Da1257	ST147	11801.8
2019-11-25	5	48	Da1257	ST147	11567.6
2019-11-25	5	48	A25	A25	18324.3
2019-11-25	5	48	A25	A25	18324.3
2019-11-25	5	48	A25	A25	17729.7
2019-11-25	5	48	ST147	A25	21045
2019-11-25	5	48	ST147	A25	27657.7
2019-11-25	5	48	ST147	A25	22810.8
2019-11-25	5	48	CCMI1002	A25	1117.12
2019-11-25	5	48	CCMI1002	A25	648.649
2019-11-25	5	48	CCMI1002	A25	522.523
2019-11-25	5	48	Am176	A25	1675.68
2019-11-25	5	48	Am176	A25	1207.21
2019-11-25	5	48	Am176	A25	1243.24
2019-11-25	5	48	Da1257	A25	19693.7
2019-11-25	5	48	Da1257	A25	23855.9
2019-11-25	5	48	Da1257	A25	22522.5
2019-11-25	5	66	A25	ST147	0
2019-11-25	5	66	A25	ST147	0
2019-11-25	5	66	A25	ST147	0
2019-11-25	5	66	ST147	ST147	6417.91
2019-11-25	5	66	ST147	ST147	6548.51
2019-11-25	5	66	ST147	ST147	6977.61
2019-11-25	5	66	CCMI1002	ST147	10932.8
2019-11-25	5	66	CCMI1002	ST147	11977.6
2019-11-25	5	66	CCMI1002	ST147	13041
2019-11-25	5	66	Am176	ST147	11679.1
2019-11-25	5	66	Am176	ST147	11455.2
2019-11-25	5	66	Am176	ST147	14141.8
2019-11-25	5	66	Da1257	ST147	7313.43
2019-11-25	5	66	Da1257	ST147	6492.54
2019-11-25	5	66	Da1257	ST147	6772.39
2019-11-25	5	66	A25	A25	13153
2019-11-25	5	66	A25	A25	12985.1
2019-11-25	5	66	A25	A25	11026.1
2019-11-25	5	66	ST147	A25	742892
2019-11-25	5	66	ST147	A25	693358
2019-11-25	5	66	ST147	A25	648657
2019-11-25	5	66	CCMI1002	A25	3059.7
2019-11-25	5	66	CCMI1002	A25	1660.45
2019-11-25	5	66	CCMI1002	A25	1697.76
2019-11-25	5	66	Am176	A25	5652.99
2019-11-25	5	66	Am176	A25	8003.73
2019-11-25	5	66	Am176	A25	8731.34
2019-11-25	5	66	Da1257	A25	689888
2019-11-25	5	66	Da1257	A25	713993
2019-11-25	5	66	Da1257	A25	702388
2019-11-25	5	72	A25	ST147	0
2019-11-25	5	72	A25	ST147	0
2019-11-25	5	72	A25	ST147	0
2019-11-25	5	72	ST147	ST147	3869.8
2019-11-25	5	72	ST147	ST147	4773.96
2019-11-25	5	72	ST147	ST147	4918.63
2019-11-25	5	72	CCMI1002	ST147	11591.3
2019-11-25	5	72	CCMI1002	ST147	12965.6
2019-11-25	5	72	CCMI1002	ST147	12296.6
2019-11-25	5	72	Am176	ST147	12314.6
2019-11-25	5	72	Am176	ST147	10162.7
2019-11-25	5	72	Am176	ST147	12875.2
2019-11-25	5	72	Da1257	ST147	5045.21
2019-11-25	5	72	Da1257	ST147	6256.78
2019-11-25	5	72	Da1257	ST147	6347.2
2019-11-25	5	72	A25	A25	10723.3
2019-11-25	5	72	A25	A25	10452.1
2019-11-25	5	72	A25	A25	9475.59
2019-11-25	5	72	ST147	A25	740669
2019-11-25	5	72	ST147	A25	662893
2019-11-25	5	72	ST147	A25	549801
2019-11-25	5	72	CCMI1002	A25	2549.73
2019-11-25	5	72	CCMI1002	A25	2405.06
2019-11-25	5	72	CCMI1002	A25	2043.4
2019-11-25	5	72	Am176	A25	7088.61
2019-11-25	5	72	Am176	A25	7685.35
2019-11-25	5	72	Am176	A25	10542.5
2019-11-25	5	72	Da1257	A25	646998
2019-11-25	5	72	Da1257	A25	629530
2019-11-25	5	72	Da1257	A25	616257
2019-11-25	5	80	A25	ST147	0
2019-11-25	5	80	A25	ST147	0
2019-11-25	5	80	A25	ST147	0
2019-11-25	5	80	ST147	ST147	3481.48
2019-11-25	5	80	ST147	ST147	2777.78
2019-11-25	5	80	ST147	ST147	3092.59
2019-11-25	5	80	CCMI1002	ST147	10277.8
2019-11-25	5	80	CCMI1002	ST147	10351.9
2019-11-25	5	80	CCMI1002	ST147	10259.3
2019-11-25	5	80	Am176	ST147	9833.33
2019-11-25	5	80	Am176	ST147	11185.2
2019-11-25	5	80	Am176	ST147	11833.3
2019-11-25	5	80	Da1257	ST147	3555.56
2019-11-25	5	80	Da1257	ST147	2981.48
2019-11-25	5	80	Da1257	ST147	3444.44
2019-11-25	5	80	A25	A25	7185.19
2019-11-25	5	80	A25	A25	6166.67
2019-11-25	5	80	A25	A25	7037.04
2019-11-25	5	80	ST147	A25	182463
2019-11-25	5	80	ST147	A25	153611
2019-11-25	5	80	ST147	A25	103111
2019-11-25	5	80	CCMI1002	A25	666.667
2019-11-25	5	80	CCMI1002	A25	1333.33
2019-11-25	5	80	CCMI1002	A25	1092.59
2019-11-25	5	80	Am176	A25	2703.7
2019-11-25	5	80	Am176	A25	3000
2019-11-25	5	80	Am176	A25	4203.7
2019-11-25	5	80	Da1257	A25	183519
2019-11-25	5	80	Da1257	A25	151833
2019-11-25	5	80	Da1257	A25	146481

## Sheet: Figure 4CD
Date Experiment	Initial Ratio Dinospore : Algae	Time	Condition	Population	Concentration
2020-02-03	1	1	ST147_1	ST147	6437.5
2020-02-03	1	1	ST147_1	ST147	7125
2020-02-03	1	1	ST147_1	ST147	6395.83
2020-02-03	1	1	Sc39_1	ST147	6000
2020-02-03	1	1	Sc39_1	ST147	6625
2020-02-03	1	1	Sc39_1	ST147	6750
2020-02-03	-	1	A25	ST147	0
2020-02-03	-	1	A25	ST147	0
2020-02-03	-	1	A25	ST147	0
2020-02-03	1	1	ST147_1	A25	7312.5
2020-02-03	1	1	ST147_1	A25	6833.33
2020-02-03	1	1	ST147_1	A25	7708.33
2020-02-03	1	1	Sc39_1	A25	7625
2020-02-03	1	1	Sc39_1	A25	8333.33
2020-02-03	1	1	Sc39_1	A25	7312.5
2020-02-03	-	1	A25	A25	7291.67
2020-02-03	-	1	A25	A25	7541.67
2020-02-03	-	1	A25	A25	7208.33
2020-02-03	1	5	ST147_1	ST147	7075.66
2020-02-03	1	5	ST147_1	ST147	6462.17
2020-02-03	1	5	ST147_1	ST147	6789.37
2020-02-03	1	5	Sc39_1	ST147	7055.21
2020-02-03	1	5	Sc39_1	ST147	7075.66
2020-02-03	1	5	Sc39_1	ST147	7137.01
2020-02-03	-	5	A25	ST147	0
2020-02-03	-	5	A25	ST147	0
2020-02-03	-	5	A25	ST147	0
2020-02-03	1	5	ST147_1	A25	3987.73
2020-02-03	1	5	ST147_1	A25	3803.68
2020-02-03	1	5	ST147_1	A25	3517.38
2020-02-03	1	5	Sc39_1	A25	4192.23
2020-02-03	1	5	Sc39_1	A25	4539.88
2020-02-03	1	5	Sc39_1	A25	4192.23
2020-02-03	-	5	A25	A25	6830.27
2020-02-03	-	5	A25	A25	7586.91
2020-02-03	-	5	A25	A25	6196.32
2020-02-03	1	18	ST147_1	ST147	7170.21
2020-02-03	1	18	ST147_1	ST147	8255.32
2020-02-03	1	18	ST147_1	ST147	8191.49
2020-02-03	1	18	Sc39_1	ST147	8872.34
2020-02-03	1	18	Sc39_1	ST147	9042.55
2020-02-03	1	18	Sc39_1	ST147	9319.15
2020-02-03	-	18	A25	ST147	0
2020-02-03	-	18	A25	ST147	0
2020-02-03	-	18	A25	ST147	0
2020-02-03	1	18	ST147_1	A25	1787.23
2020-02-03	1	18	ST147_1	A25	2617.02
2020-02-03	1	18	ST147_1	A25	2212.77
2020-02-03	1	18	Sc39_1	A25	2531.91
2020-02-03	1	18	Sc39_1	A25	2723.4
2020-02-03	1	18	Sc39_1	A25	2212.77
2020-02-03	-	18	A25	A25	5765.96
2020-02-03	-	18	A25	A25	6148.94
2020-02-03	-	18	A25	A25	5234.04
2020-02-03	1	24	ST147_1	ST147	11154.7
2020-02-03	1	24	ST147_1	ST147	10413.9
2020-02-03	1	24	ST147_1	ST147	9956.43
2020-02-03	1	24	Sc39_1	ST147	9956.43
2020-02-03	1	24	Sc39_1	ST147	10457.5
2020-02-03	1	24	Sc39_1	ST147	10849.7
2020-02-03	-	24	A25	ST147	0
2020-02-03	-	24	A25	ST147	0
2020-02-03	-	24	A25	ST147	0
2020-02-03	1	24	ST147_1	A25	2549.02
2020-02-03	1	24	ST147_1	A25	3071.9
2020-02-03	1	24	ST147_1	A25	2897.6
2020-02-03	1	24	Sc39_1	A25	2854.03
2020-02-03	1	24	Sc39_1	A25	2440.09
2020-02-03	1	24	Sc39_1	A25	2592.59
2020-02-03	-	24	A25	A25	6165.58
2020-02-03	-	24	A25	A25	5446.62
2020-02-03	-	24	A25	A25	5620.92
2020-02-03	1	42	ST147_1	ST147	12155.6
2020-02-03	1	42	ST147_1	ST147	11555.6
2020-02-03	1	42	ST147_1	ST147	12244.4
2020-02-03	1	42	Sc39_1	ST147	12777.8
2020-02-03	1	42	Sc39_1	ST147	11911.1
2020-02-03	1	42	Sc39_1	ST147	10888.9
2020-02-03	-	42	A25	ST147	0
2020-02-03	-	42	A25	ST147	0
2020-02-03	-	42	A25	ST147	0
2020-02-03	1	42	ST147_1	A25	488.889
2020-02-03	1	42	ST147_1	A25	755.556
2020-02-03	1	42	ST147_1	A25	511.111
2020-02-03	1	42	Sc39_1	A25	1022.22
2020-02-03	1	42	Sc39_1	A25	888.889
2020-02-03	1	42	Sc39_1	A25	1066.67
2020-02-03	-	42	A25	A25	4688.89
2020-02-03	-	42	A25	A25	3977.78
2020-02-03	-	42	A25	A25	3600
2020-02-03	1	46	ST147_1	ST147	11573.3
2020-02-03	1	46	ST147_1	ST147	13771.6
2020-02-03	1	46	ST147_1	ST147	12564.7
2020-02-03	1	46	Sc39_1	ST147	14547.4
2020-02-03	1	46	Sc39_1	ST147	14331.9
2020-02-03	1	46	Sc39_1	ST147	14094.8
2020-02-03	-	46	A25	ST147	0
2020-02-03	-	46	A25	ST147	0
2020-02-03	-	46	A25	ST147	0
2020-02-03	1	46	ST147_1	A25	711.207
2020-02-03	1	46	ST147_1	A25	689.655
2020-02-03	1	46	ST147_1	A25	1271.55
2020-02-03	1	46	Sc39_1	A25	1530.17
2020-02-03	1	46	Sc39_1	A25	1034.48
2020-02-03	1	46	Sc39_1	A25	1379.31
2020-02-03	-	46	A25	A25	3663.79
2020-02-03	-	46	A25	A25	3814.66
2020-02-03	-	46	A25	A25	3534.48
2020-02-03	1	48	ST147_1	ST147	11970
2020-02-03	1	48	ST147_1	ST147	13404.7
2020-02-03	1	48	ST147_1	ST147	13233.4
2020-02-03	1	48	Sc39_1	ST147	13062.1
2020-02-03	1	48	Sc39_1	ST147	15289.1
2020-02-03	1	48	Sc39_1	ST147	13490.4
2020-02-03	-	48	A25	ST147	0
2020-02-03	-	48	A25	ST147	0
2020-02-03	-	48	A25	ST147	21.4133
2020-02-03	1	48	ST147_1	A25	2912.21
2020-02-03	1	48	ST147_1	A25	1862.96
2020-02-03	1	48	ST147_1	A25	1820.13
2020-02-03	1	48	Sc39_1	A25	2505.35
2020-02-03	1	48	Sc39_1	A25	1370.45
2020-02-03	1	48	Sc39_1	A25	2805.14
2020-02-03	-	48	A25	A25	3383.3
2020-02-03	-	48	A25	A25	3618.84
2020-02-03	-	48	A25	A25	3790.15
2020-02-03	1	50	ST147_1	ST147	12333.3
2020-02-03	1	50	ST147_1	ST147	13866.7
2020-02-03	1	50	ST147_1	ST147	11977.8
2020-02-03	1	50	Sc39_1	ST147	12777.8
2020-02-03	1	50	Sc39_1	ST147	14733.3
2020-02-03	1	50	Sc39_1	ST147	15044.4
2020-02-03	-	50	A25	ST147	0
2020-02-03	-	50	A25	ST147	0
2020-02-03	-	50	A25	ST147	22.2222
2020-02-03	1	50	ST147_1	A25	6600
2020-02-03	1	50	ST147_1	A25	5933.33
2020-02-03	1	50	ST147_1	A25	8400
2020-02-03	1	50	Sc39_1	A25	4066.67
2020-02-03	1	50	Sc39_1	A25	5422.22
2020-02-03	1	50	Sc39_1	A25	3955.56
2020-02-03	-	50	A25	A25	3200
2020-02-03	-	50	A25	A25	3466.67
2020-02-03	-	50	A25	A25	3244.44
2020-02-03	1	66	ST147_1	ST147	10177.8
2020-02-03	1	66	ST147_1	ST147	10222.2
2020-02-03	1	66	ST147_1	ST147	9555.56
2020-02-03	1	66	Sc39_1	ST147	10155.6
2020-02-03	1	66	Sc39_1	ST147	10333.3
2020-02-03	1	66	Sc39_1	ST147	11711.1
2020-02-03	-	66	A25	ST147	0
2020-02-03	-	66	A25	ST147	0
2020-02-03	-	66	A25	ST147	0
2020-02-03	1	66	ST147_1	A25	235378
2020-02-03	1	66	ST147_1	A25	227333
2020-02-03	1	66	ST147_1	A25	224356
2020-02-03	1	66	Sc39_1	A25	169044
2020-02-03	1	66	Sc39_1	A25	177467
2020-02-03	1	66	Sc39_1	A25	176333
2020-02-03	-	66	A25	A25	2466.67
2020-02-03	-	66	A25	A25	2755.56
2020-02-03	-	66	A25	A25	2444.44
2020-02-03	1	72	ST147_1	ST147	10547
2020-02-03	1	72	ST147_1	ST147	9693.65
2020-02-03	1	72	ST147_1	ST147	10196.9
2020-02-03	1	72	Sc39_1	ST147	11728.7
2020-02-03	1	72	Sc39_1	ST147	11203.5
2020-02-03	1	72	Sc39_1	ST147	11509.8
2020-02-03	-	72	A25	ST147	0
2020-02-03	-	72	A25	ST147	0
2020-02-03	-	72	A25	ST147	0
2020-02-03	1	72	ST147_1	A25	224114
2020-02-03	1	72	ST147_1	A25	212932
2020-02-03	1	72	ST147_1	A25	221794
2020-02-03	1	72	Sc39_1	A25	166805
2020-02-03	1	72	Sc39_1	A25	183042
2020-02-03	1	72	Sc39_1	A25	180678
2020-02-03	-	72	A25	A25	2188.18
2020-02-03	-	72	A25	A25	1859.96
2020-02-03	-	72	A25	A25	2407
2020-02-03	1	90	ST147_1	ST147	7219.51
2020-02-03	1	90	ST147_1	ST147	7878.05
2020-02-03	1	90	ST147_1	ST147	7731.71
2020-02-03	1	90	Sc39_1	ST147	8000
2020-02-03	1	90	Sc39_1	ST147	7097.56
2020-02-03	1	90	Sc39_1	ST147	6756.1
2020-02-03	-	90	A25	ST147	0
2020-02-03	-	90	A25	ST147	0
2020-02-03	-	90	A25	ST147	0
2020-02-03	1	90	ST147_1	A25	53243.9
2020-02-03	1	90	ST147_1	A25	52926.8
2020-02-03	1	90	ST147_1	A25	67731.7
2020-02-03	1	90	Sc39_1	A25	50268.3
2020-02-03	1	90	Sc39_1	A25	56609.8
2020-02-03	1	90	Sc39_1	A25	56512.2
2020-02-03	-	90	A25	A25	2170.73
2020-02-03	-	90	A25	A25	2000
2020-02-03	-	90	A25	A25	2024.39
2020-02-03	1	96	ST147_1	ST147	7860.47
2020-02-03	1	96	ST147_1	ST147	8255.81
2020-02-03	1	96	ST147_1	ST147	7976.74
2020-02-03	1	96	Sc39_1	ST147	8651.16
2020-02-03	1	96	Sc39_1	ST147	8860.47
2020-02-03	1	96	Sc39_1	ST147	8372.09
2020-02-03	-	96	A25	ST147	0
2020-02-03	-	96	A25	ST147	0
2020-02-03	-	96	A25	ST147	0
2020-02-03	1	96	ST147_1	A25	38976.7
2020-02-03	1	96	ST147_1	A25	36069.8
2020-02-03	1	96	ST147_1	A25	43418.6
2020-02-03	1	96	Sc39_1	A25	35116.3
2020-02-03	1	96	Sc39_1	A25	42604.7
2020-02-03	1	96	Sc39_1	A25	35767.4
2020-02-03	-	96	A25	A25	2023.26
2020-02-03	-	96	A25	A25	2116.28
2020-02-03	-	96	A25	A25	1744.19

## Sheet: Figure 5
			Concentration (cells/mL)
	Time analysis	Time of exposure	Intact membrane	Permeable membrane
Sample10	2020-04-16 15:04:16	0min (Control)	199067	5183.33
Sample11	2020-04-16 15:05:39	0min (Control)	196150	4716.67
Sample12	2020-04-16 15:07:02	0min (Control)	189583	4816.67
Sample13	2020-04-16 15:33:19	20min	37416.7	75150
Sample14	2020-04-16 15:34:42	20min	32883.3	73550
Sample15	2020-04-16 15:36:04	20min	30400	66200
Sample16	2020-04-16 15:51:47	40min	30900	9533.33
Sample17	2020-04-16 15:53:10	40min	30600	7383.33
Sample18	2020-04-16 15:54:33	40min	28583.3	6200
Sample19	2020-04-16 16:06:29	60min	20066.7	1750
Sample20	2020-04-16 16:07:52	60min	18100	1850
Sample21	2020-04-16 16:09:15	60min	17400	2100
Sample22	2020-04-16 17:08:37	120min	2183.33	266.67
Sample23	2020-04-16 17:10:00	120min	2083.33	383.33
Sample24	2020-04-16 17:11:23	120min	1850	450

## Sheet: Table 1
		Control ST147 T43			Filtrate CCMI1002 T43						Control 1:1 T47			Filtrate Sc39 1:1 T47
		Filtre A	Filtre B	Filtre C	Filtre A	Filtre B	Filtre C				Filtre A	Filtre B	Filtre C	Filtre A	Filtre B	Filtre C
Raw microscopic counts (FISH CARD)	Uninfected	29	56	35	92	48	66			Uninfected	166	194	213	104	176	165
	Cytoplasm 1	0	0	0	0	2	0			Cytoplasm 1	5	0	0	6	1	0
	Cytoplasm 1+	3	1	0	0	22	25			Cytoplasm 1+	41	0	0	118	0	0
	Intermediate	21	19	15	4	8	3			Intermediate	28	13	23	26	26	42
	Beehive	38	57	31	14	15	16			Beehive	46	11	30	102	49	36
	All	91	133	81	110	95	110			All	286	218	266	356	252	243
Percentages (5 stages of infection)		Filtre A	Filtre B	Filtre C	Filtre A	Filtre B	Filtre C				Filtre A	Filtre B	Filtre C	Filtre A	Filtre B	Filtre C
	Uninfected	31.8681	42.1053	43.2099	83.6364	50.5263	60			Uninfected	58.042	88.9908	80.0752	29.2135	69.8413	67.9012
	Cytoplasm 1	0	0	0	0	2.10526	0			Cytoplasm 1	1.74825	0	0	1.68539	0.396825	0
	Cytoplasm 1+	3.2967	0.75188	0	0	23.1579	22.7273			Cytoplasm 1+	14.3357	0	0	33.1461	0	0
	Intermediate	23.0769	14.2857	18.5185	3.63636	8.42105	2.72727			Intermediate	9.79021	5.9633	8.64662	7.30337	10.3175	17.284
	Beehive	41.7582	42.8571	38.2716	12.7273	15.7895	14.5455			Beehive	16.0839	5.04587	11.2782	28.6517	19.4444	14.8148
Percentages (3 stages of infection)		Filtre A	Filtre B	Filtre C	Filtre A	Filtre B	Filtre C				Filtre A	Filtre B	Filtre C	Filtre A	Filtre B	Filtre C
	Uninfected	31.8681	42.1053	43.2099	83.6364	50.5263	60			Uninfected	58.042	88.9908	80.0752	29.2135	69.8413	67.9012
	Early stage	3.2967	0.75188	0	0	25.2632	22.7273			Early stage	16.0839	0	0	34.8315	0.396825	0
	Advanced stage	64.8352	57.1429	56.7901	16.3636	24.2105	17.2727			Advanced stage	25.8741	11.0092	19.9248	35.9551	29.7619	32.0988
Raw calculated C°		Filtre A	Filtre B	Filtre C	Filtre A	Filtre B	Filtre C				Filtre A	Filtre B	Filtre C	Filtre A	Filtre B	Filtre C
	Concentration ST147 (T48)	11045	12432	10972	14486	13279	13135			Concentration ST147 (T48)	11970	13404	13233	13062	15289	13490
	Conc. Infect	6516.55	9448.32	5047.12	2607.48	3054.17	2495.65			Conc. Infect	8857.8	3216.96	7013.49	16719.4	11466.8	10522.2
	C° dinosp 66	742891	693358	648656	3059	1660	1697			C° dinosp 66	235377	227333	224355	169044	177466	176333
	Dinosp/Cell infect	114.001	73.3843	128.52	1.17316	0.543519	0.679983			Dinosp/Cell infect	26.5729	70.667	31.9891	10.1107	15.4766	16.7582
Mean calculated C°		Mean		ET							Mean		ET
		Control ST147 T43 27/11/19	f.CCMI1002 T43 27/11/19	Control ST147 T43 27/11/19	f.CCMI1002 T43 27/11/19						Control ST147 T43 27/11/19	f.CCMI1002 T43 27/11/19	Control ST147 T43 27/11/19	f.CCMI1002 T43 27/11/19
	Concentration ST147 (T48)	11483	13633.3	822.668	741.933					Concentration ST147 (T48)	12869	13947	783.238	1181.74
	Conc. Infect	7004	2719.1	2240.72	295.517					Conc. Infect	6362.75	12902.8	2876.17	3338.83
	C° dinosp 66	694968	2138.67	47138.1	797.247					C° dinosp 66	229022	174281	5701.74	4570.62
	Dinosp/Cell infect	105.302	0.798889	28.5787	0.331235					Dinosp/Cell infect	43.0763	14.1151	24.0472	3.52668
Mean values used in Table 1		Mean		ET							Mean		ET
		Control ST147 T43 27/11/19	f.CCMI1002 T43 27/11/19	Control ST147 T43 27/11/19	f.CCMI1002 T43 27/11/19						Control ST147 T43 27/11/19	f.CCMI1002 T43 27/11/19	Control ST147 T43 27/11/19	f.CCMI1002 T43 27/11/19
	Uninfected	39.0611	64.7209	6.25372	17.0524					Uninfected	75.7027	55.652	15.931	22.917
	Early stage	1.34953	15.9968	1.7277	13.9115					Early stage	5.36131	11.7428	9.28605	19.9964
	Advanced stage	59.5894	19.2823	4.5464	4.29211					Advanced stage	18.936	32.6052	7.48164	3.12749

## Sheet: Supplementary figure 1
Date Experiment	Time	Condition	Concentration
2019-11-25	0	A25 control (ST147 filtrate)	160700
2019-11-25	0	A25 control (ST147 filtrate)	160700
2019-11-25	0	A25 control (ST147 filtrate)	160700
2019-11-25	3	A25 control (ST147 filtrate)	134712
2019-11-25	1	A25 control (ST147 filtrate)	148368
2019-11-25	1	A25 control (ST147 filtrate)	149317
2019-11-25	1	A25 control (ST147 filtrate)	144896
2019-11-25	1	A25 CCMI1002 filtrate 1000	121784
2019-11-25	1	A25 CCMI1002 filtrate 5000	87400.4
2019-11-25	1	A25 CCMI1002 filtrate 10000	61366.2
2019-11-25	1	A25 CCMI1002 filtrate 10000	68766.6
2019-11-25	1	A25 CCMI1002 filtrate 10000	65825.4
2019-11-25	1	A25 Am176 filtrate 1000	133359
2019-11-25	1	A25 Am176 filtrate 5000	93510.4
2019-11-25	1	A25 Am176 filtrate 10000	84667.9
2019-11-25	1	A25 Am176 filtrate 10000	68804.6
2019-11-25	1	A25 Am176 filtrate 10000	88804.6
2019-11-25	1	A25 Da1257 filtrate 1000	130095
2019-11-25	1	A25 Da1257 filtrate 5000	136774
2019-11-25	1	A25 Da1257 filtrate 10000	132239
2019-11-25	1	A25 Da1257 filtrate 10000	123662
2019-11-25	1	A25 Da1257 filtrate 10000	126509
2019-11-25	1	A25 control (ST147 filtrate)	136224
2019-11-25	1	A25 control (ST147 filtrate)	124934
2019-11-25	1	A25 control (ST147 filtrate)	118615
2019-11-25	1	A25 control (ST147 filtrate)	138482
2019-11-25	1	A25 control (ST147 filtrate)	139507
2019-11-25	1	A25 control (ST147 filtrate)	132903
2019-11-25	3	A25 control (ST147 filtrate)	134712
2019-11-25	3	A25 control (ST147 filtrate)	129769
2019-11-25	3	A25 control (ST147 filtrate)	129538
2019-11-25	3	A25 CCMI1002 filtrate 1000	101615
2019-11-25	3	A25 CCMI1002 filtrate 5000	21153.8
2019-11-25	3	A25 CCMI1002 filtrate 10000	7769.23
2019-11-25	3	A25 CCMI1002 filtrate 10000	8211.54
2019-11-25	3	A25 CCMI1002 filtrate 10000	7692.31
2019-11-25	3	A25 Am176 filtrate 1000	112481
2019-11-25	3	A25 Am176 filtrate 5000	37865.4
2019-11-25	3	A25 Am176 filtrate 10000	9442.31
2019-11-25	3	A25 Am176 filtrate 10000	10250
2019-11-25	3	A25 Am176 filtrate 10000	10711.5
2019-11-25	3	A25 Da1257 filtrate 1000	124135
2019-11-25	3	A25 Da1257 filtrate 5000	125269
2019-11-25	3	A25 Da1257 filtrate 10000	117019
2019-11-25	3	A25 Da1257 filtrate 10000	114096
2019-11-25	3	A25 Da1257 filtrate 10000	118365
2019-11-25	3	A25 control (ST147 filtrate)	131923
2019-11-25	3	A25 control (ST147 filtrate)	131423
2019-11-25	3	A25 control (ST147 filtrate)	133615
2019-11-25	6	A25 control (ST147 filtrate)	122315
2019-11-25	6	A25 control (ST147 filtrate)	126963
2019-11-25	6	A25 control (ST147 filtrate)	118722
2019-11-25	6	A25 CCMI1002 filtrate 1000	93833.3
2019-11-25	6	A25 CCMI1002 filtrate 5000	12740.7
2019-11-25	6	A25 CCMI1002 filtrate 10000	3925.93
2019-11-25	6	A25 CCMI1002 filtrate 10000	5111.11
2019-11-25	6	A25 CCMI1002 filtrate 10000	4574.07
2019-11-25	6	A25 Am176 filtrate 1000	124000
2019-11-25	6	A25 Am176 filtrate 5000	25722.2
2019-11-25	6	A25 Am176 filtrate 10000	6629.63
2019-11-25	6	A25 Am176 filtrate 10000	6074.07
2019-11-25	6	A25 Am176 filtrate 10000	6203.7
2019-11-25	6	A25 Da1257 filtrate 1000	124426
2019-11-25	6	A25 Da1257 filtrate 5000	118222
2019-11-25	6	A25 Da1257 filtrate 10000	106519
2019-11-25	6	A25 Da1257 filtrate 10000	108093
2019-11-25	6	A25 Da1257 filtrate 10000	111074
2019-11-25	6	A25 control (ST147 filtrate)	127648
2019-11-25	6	A25 control (ST147 filtrate)	127056
2019-11-25	6	A25 control (ST147 filtrate)	123130
2020-02-03	0	A25 control (ST147 filtrate)	104600
2020-02-03	0	A25 control (ST147 filtrate)	104600
2020-02-03	0	A25 control (ST147 filtrate)	104600
2020-02-03	1	A25 control (ST147 filtrate)	93303.1
2020-02-03	1	A25 control (ST147 filtrate)	94381.4
2020-02-03	1	A25 control (ST147 filtrate)	83825.2
2020-02-03	1	A25 Sc39 filtrate 1000	83144.2
2020-02-03	1	A25 Sc39 filtrate 5000	92584.2
2020-02-03	1	A25 Sc39 filtrate 10000	89670.8
2020-02-03	1	A25 Sc39 filtrate 10000	97767.7
2020-02-03	1	A25 Sc39 filtrate 10000	85622.4
2020-02-03	1	A25 control (ST147 filtrate)	92073.4
2020-02-03	1	A25 control (ST147 filtrate)	94078.7
2020-02-03	1	A25 control (ST147 filtrate)	83768.4
2020-02-03	3	A25 control (ST147 filtrate)	83660
2020-02-03	3	A25 control (ST147 filtrate)	91040
2020-02-03	3	A25 control (ST147 filtrate)	92460
2020-02-03	3	A25 Sc39 filtrate 1000	91200
2020-02-03	3	A25 Sc39 filtrate 5000	85580
2020-02-03	3	A25 Sc39 filtrate 10000	90900
2020-02-03	3	A25 Sc39 filtrate 10000	90340
2020-02-03	3	A25 Sc39 filtrate 10000	88780
2020-02-03	3	A25 control (ST147 filtrate)	90020
2020-02-03	3	A25 control (ST147 filtrate)	91560
2020-02-03	3	A25 control (ST147 filtrate)	87000
2020-02-03	6	A25 control (ST147 filtrate)	79618.3
2020-02-03	6	A25 control (ST147 filtrate)	87664.8
2020-02-03	6	A25 control (ST147 filtrate)	82018.5
2020-02-03	6	A25 Sc39 filtrate 1000	86110.6
2020-02-03	6	A25 Sc39 filtrate 5000	84792.4
2020-02-03	6	A25 Sc39 filtrate 10000	86090.9
2020-02-03	6	A25 Sc39 filtrate 10000	84123.5
2020-02-03	6	A25 Sc39 filtrate 10000	84812.1
2020-02-03	6	A25 control (ST147 filtrate)	78339.6
2020-02-03	6	A25 control (ST147 filtrate)	82589
2020-02-03	6	A25 control (ST147 filtrate)	80149.5
2019-12-09	0	A25 control (ST147 filtrate)	203381
2019-12-09	0	A25 control (ST147 filtrate)	203381
2019-12-09	0	A25 control (ST147 filtrate)	203381
2019-12-09	0	A25 control (ST147 filtrate)	203381
2019-12-09	0	A25 control (ST147 filtrate)	203381
2019-12-09	0	A25 control (ST147 filtrate)	203381
2019-12-09	1	A25 control (ST147 filtrate)	173760
2019-12-09	1	A25 control (ST147 filtrate)	175592
2019-12-09	1	A25 control (ST147 filtrate)	177309
2019-12-09	1	A25 Sc39 filtrate 1000	177443
2019-12-09	1	A25 Sc39 filtrate 5000	177309
2019-12-09	1	A25 Sc39 filtrate 10000	184008
2019-12-09	1	A25 Sc39 filtrate 10000	171450
2019-12-09	1	A25 Sc39 filtrate 10000	174771
2019-12-09	1	A25 control (ST147 filtrate)	176718
2019-12-09	1	A25 control (ST147 filtrate)	182615
2019-12-09	1	A25 control (ST147 filtrate)	174714
2019-12-09	3	A25 control (ST147 filtrate)	170305
2019-12-09	3	A25 control (ST147 filtrate)	176260
2019-12-09	3	A25 control (ST147 filtrate)	165534
2019-12-09	3	A25 control (ST147 filtrate)	168798
2019-12-09	3	A25 control (ST147 filtrate)	176412
2019-12-09	3	A25 control (ST147 filtrate)	152252
2019-12-09	3	A25 Sc39 filtrate 1000	164561
2019-12-09	3	A25 Sc39 filtrate 5000	168664
2019-12-09	3	A25 Sc39 filtrate 10000	171756
2019-12-09	3	A25 Sc39 filtrate 10000	167844
2019-12-09	3	A25 Sc39 filtrate 10000	175191
2019-12-09	6	A25 control (ST147 filtrate)	166201
2019-12-09	6	A25 control (ST147 filtrate)	171099
2019-12-09	6	A25 control (ST147 filtrate)	170410
2019-12-09	6	A25 Sc39 filtrate 1000	161918
2019-12-09	6	A25 Sc39 filtrate 5000	165605
2019-12-09	6	A25 Sc39 filtrate 10000	175028
2019-12-09	6	A25 Sc39 filtrate 10000	177858
2019-12-09	6	A25 Sc39 filtrate 10000	168063
2019-12-09	6	A25 control (ST147 filtrate)	166201
2019-12-09	6	A25 control (ST147 filtrate)	163091
2019-12-09	6	A25 control (ST147 filtrate)	164674

## Sheet: Supplementary figure 2
Date Experiment	Initial Ratio Dinospore : Algae	Time	Condition	Population	Concentration
2019-12-09	5	0	A25 control (ST147 filtrate)	A25	39106.1
2019-12-09	5	0	fST147	A25	39106.1
2019-12-09	5	0	fST147	A25	39106.1
2019-12-09	5	0	fSc39	A25	39106.1
2019-12-09	5	0	fSc39	A25	39106.1
2019-12-09	5	0	fSc39	A25	39106.1
2019-12-09	5	0	A25	A25	39106.1
2019-12-09	5	0	A25	A25	39106.1
2019-12-09	5	0	A25	A25	39106.1
2019-12-09	5	2	fST147	A25	23308.3
2019-12-09	5	2	fST147	A25	22349.6
2019-12-09	5	2	fST147	A25	20188
2019-12-09	5	2	fSc39	A25	26954.9
2019-12-09	5	2	fSc39	A25	26672.9
2019-12-09	5	2	fSc39	A25	25620.3
2019-12-09	5	2	A25	A25	38026.3
2019-12-09	5	2	A25	A25	37537.6
2019-12-09	5	2	A25	A25	35507.5
2019-12-09	5	5	fST147	A25	14180
2019-12-09	5	5	fST147	A25	13320
2019-12-09	5	5	fST147	A25	15540
2019-12-09	5	5	fSc39	A25	19120
2019-12-09	5	5	fSc39	A25	21180
2019-12-09	5	5	fSc39	A25	19560
2019-12-09	5	5	A25	A25	38800
2019-12-09	5	5	A25	A25	38600
2019-12-09	5	5	A25	A25	36920
2019-12-09	5	18	fST147	A25	8549.02
2019-12-09	5	18	fST147	A25	7901.96
2019-12-09	5	18	fST147	A25	10372.5
2019-12-09	5	18	fSc39	A25	11666.7
2019-12-09	5	18	fSc39	A25	12058.8
2019-12-09	5	18	fSc39	A25	11588.2
2019-12-09	5	18	A25	A25	32039.2
2019-12-09	5	18	A25	A25	32176.5
2019-12-09	5	18	A25	A25	32392.2
2019-12-09	5	24	fST147	A25	8580
2019-12-09	5	24	fST147	A25	8100
2019-12-09	5	24	fST147	A25	8540
2019-12-09	5	24	fSc39	A25	11660
2019-12-09	5	24	fSc39	A25	11220
2019-12-09	5	24	fSc39	A25	11120
2019-12-09	5	24	A25	A25	32240
2019-12-09	5	24	A25	A25	30320
2019-12-09	5	24	A25	A25	30520
2019-12-09	5	42	fST147	A25	3134.62
2019-12-09	5	42	fST147	A25	3500
2019-12-09	5	42	fST147	A25	3692.31
2019-12-09	5	42	fSc39	A25	5576.92
2019-12-09	5	42	fSc39	A25	5192.31
2019-12-09	5	42	fSc39	A25	5230.77
2019-12-09	5	42	A25	A25	23153.8
2019-12-09	5	42	A25	A25	23096.2
2019-12-09	5	42	A25	A25	20961.5
2019-12-09	5	48	fST147	A25	26975
2019-12-09	5	48	fST147	A25	29788.1
2019-12-09	5	48	fST147	A25	28632
2019-12-09	5	48	fSc39	A25	15510.6
2019-12-09	5	48	fSc39	A25	26165.7
2019-12-09	5	48	fSc39	A25	19190.8
2019-12-09	5	48	A25	A25	21021.2
2019-12-09	5	48	A25	A25	20655.1
2019-12-09	5	48	A25	A25	20886.3
2019-12-09	5	50	fST147	A25	64457.1
2019-12-09	5	50	fST147	A25	80647.6
2019-12-09	5	50	fST147	A25	71523.8
2019-12-09	5	50	fSc39	A25	39561.9
2019-12-09	5	50	fSc39	A25	58571.4
2019-12-09	5	50	fSc39	A25	47961.9
2019-12-09	5	50	A25	A25	18800
2019-12-09	5	50	A25	A25	20247.6
2019-12-09	5	50	A25	A25	19047.6
2019-12-09	5	66	fST147	A25	883504
2019-12-09	5	66	fST147	A25	865118
2019-12-09	5	66	fST147	A25	786378
2019-12-09	5	66	fSc39	A25	829075
2019-12-09	5	66	fSc39	A25	924803
2019-12-09	5	66	fSc39	A25	767835
2019-12-09	5	66	A25	A25	16338.6
2019-12-09	5	66	A25	A25	15118.1
2019-12-09	5	66	A25	A25	14133.9
2019-12-09	5	69	fST147	A25	708837
2019-12-09	5	69	fST147	A25	844522
2019-12-09	5	69	fST147	A25	658949
2019-12-09	5	69	fSc39	A25	835328
2019-12-09	5	69	fSc39	A25	889343
2019-12-09	5	69	fSc39	A25	770901
2019-12-09	5	69	A25	A25	14709.2
2019-12-09	5	69	A25	A25	14127.6
2019-12-09	5	69	A25	A25	13095.7
2019-12-09	5	72	fST147	A25	709093
2019-12-09	5	72	fST147	A25	693990
2019-12-09	5	72	fST147	A25	551785
2019-12-09	5	72	fSc39	A25	738751
2019-12-09	5	72	fSc39	A25	762185
2019-12-09	5	72	fSc39	A25	690244
2019-12-09	5	72	A25	A25	13034.1
2019-12-09	5	72	A25	A25	13853.7
2019-12-09	5	72	A25	A25	11980.5
2019-12-09	5	90	fST147	A25	202251
2019-12-09	5	90	fST147	A25	182995
2019-12-09	5	90	fST147	A25	137358
2019-12-09	5	90	fSc39	A25	210400
2019-12-09	5	90	fSc39	A25	188465
2019-12-09	5	90	fSc39	A25	170474
2019-12-09	5	90	A25	A25	8074.42
2019-12-09	5	90	A25	A25	7869.77
2019-12-09	5	90	A25	A25	6660.47
2019-12-09	5	0	fST147	ST147	8170
2019-12-09	5	0	fST147	ST147	8170
2019-12-09	5	0	fST147	ST147	8170
2019-12-09	5	0	fSc39	ST147	8170
2019-12-09	5	0	fSc39	ST147	8170
2019-12-09	5	0	fSc39	ST147	8170
2019-12-09	5	0	A25	ST147	0
2019-12-09	5	0	A25	ST147	0
2019-12-09	5	0	A25	ST147	0
2019-12-09	5	2	fST147	ST147	6879.7
2019-12-09	5	2	fST147	ST147	7631.58
2019-12-09	5	2	fST147	ST147	7481.2
2019-12-09	5	2	fSc39	ST147	7725.56
2019-12-09	5	2	fSc39	ST147	7819.55
2019-12-09	5	2	fSc39	ST147	7932.33
2019-12-09	5	2	A25	ST147	0
2019-12-09	5	2	A25	ST147	0
2019-12-09	5	2	A25	ST147	0
2019-12-09	5	5	fST147	ST147	8340
2019-12-09	5	5	fST147	ST147	8980
2019-12-09	5	5	fST147	ST147	9540
2019-12-09	5	5	fSc39	ST147	8520
2019-12-09	5	5	fSc39	ST147	9600
2019-12-09	5	5	fSc39	ST147	8600
2019-12-09	5	5	A25	ST147	0
2019-12-09	5	5	A25	ST147	0
2019-12-09	5	5	A25	ST147	0
2019-12-09	5	18	fST147	ST147	10509.8
2019-12-09	5	18	fST147	ST147	10019.6
2019-12-09	5	18	fST147	ST147	11000
2019-12-09	5	18	fSc39	ST147	11254.9
2019-12-09	5	18	fSc39	ST147	10902
2019-12-09	5	18	fSc39	ST147	10215.7
2019-12-09	5	18	A25	ST147	0
2019-12-09	5	18	A25	ST147	0
2019-12-09	5	18	A25	ST147	0
2019-12-09	5	24	fST147	ST147	9540
2019-12-09	5	24	fST147	ST147	10440
2019-12-09	5	24	fST147	ST147	9880
2019-12-09	5	24	fSc39	ST147	10780
2019-12-09	5	24	fSc39	ST147	10460
2019-12-09	5	24	fSc39	ST147	11080
2019-12-09	5	24	A25	ST147	0
2019-12-09	5	24	A25	ST147	0
2019-12-09	5	24	A25	ST147	0
2019-12-09	5	42	fST147	ST147	9442.31
2019-12-09	5	42	fST147	ST147	8538.46
2019-12-09	5	42	fST147	ST147	10250
2019-12-09	5	42	fSc39	ST147	11192.3
2019-12-09	5	42	fSc39	ST147	9557.69
2019-12-09	5	42	fSc39	ST147	9730.77
2019-12-09	5	42	A25	ST147	0
2019-12-09	5	42	A25	ST147	0
2019-12-09	5	42	A25	ST147	0
2019-12-09	5	48	fST147	ST147	7784.2
2019-12-09	5	48	fST147	ST147	8651.25
2019-12-09	5	48	fST147	ST147	10250.5
2019-12-09	5	48	fSc39	ST147	10231.2
2019-12-09	5	48	fSc39	ST147	9768.79
2019-12-09	5	48	fSc39	ST147	8824.66
2019-12-09	5	48	A25	ST147	0
2019-12-09	5	48	A25	ST147	0
2019-12-09	5	48	A25	ST147	0
2019-12-09	5	50	fST147	ST147	7790.48
2019-12-09	5	50	fST147	ST147	8533.33
2019-12-09	5	50	fST147	ST147	8952.38
2019-12-09	5	50	fSc39	ST147	8552.38
2019-12-09	5	50	fSc39	ST147	9238.1
2019-12-09	5	50	fSc39	ST147	10152.4
2019-12-09	5	50	A25	ST147	0
2019-12-09	5	50	A25	ST147	0
2019-12-09	5	50	A25	ST147	0
2019-12-09	5	66	fST147	ST147	4389.76
2019-12-09	5	66	fST147	ST147	4547.24
2019-12-09	5	66	fST147	ST147	4311.02
2019-12-09	5	66	fSc39	ST147	5374.02
2019-12-09	5	66	fSc39	ST147	4665.35
2019-12-09	5	66	fSc39	ST147	4940.94
2019-12-09	5	66	A25	ST147	0
2019-12-09	5	66	A25	ST147	0
2019-12-09	5	66	A25	ST147	0
2019-12-09	5	69	fST147	ST147	3227.02
2019-12-09	5	69	fST147	ST147	3696.06
2019-12-09	5	69	fST147	ST147	4090.06
2019-12-09	5	69	fSc39	ST147	4559.1
2019-12-09	5	69	fSc39	ST147	4953.1
2019-12-09	5	69	fSc39	ST147	4502.81
2019-12-09	5	69	A25	ST147	0
2019-12-09	5	69	A25	ST147	0
2019-12-09	5	69	A25	ST147	0
2019-12-09	5	72	fST147	ST147	3941.46
2019-12-09	5	72	fST147	ST147	4156.1
2019-12-09	5	72	fST147	ST147	3921.95
2019-12-09	5	72	fSc39	ST147	4604.88
2019-12-09	5	72	fSc39	ST147	4156.1
2019-12-09	5	72	fSc39	ST147	4604.88
2019-12-09	5	72	A25	ST147	0
2019-12-09	5	72	A25	ST147	0
2019-12-09	5	72	A25	ST147	0
2019-12-09	5	90	fST147	ST147	2046.51
2019-12-09	5	90	fST147	ST147	2697.67
2019-12-09	5	90	fST147	ST147	2344.19
2019-12-09	5	90	fSc39	ST147	3330.23
2019-12-09	5	90	fSc39	ST147	2306.98
2019-12-09	5	90	fSc39	ST147	2734.88
2019-12-09	5	90	A25	ST147	0
2019-12-09	5	90	A25	ST147	0
2019-12-09	5	90	A25	ST147	0
2020-02-03	1	1	ST147_1	ST147	6437.5
2020-02-03	1	1	ST147_1	ST147	7125
2020-02-03	1	1	ST147_1	ST147	6395.83
2020-02-03	1	1	Sc39_1	ST147	6000
2020-02-03	1	1	Sc39_1	ST147	6625
2020-02-03	1	1	Sc39_1	ST147	6750
2020-02-03	0.5	1	ST147_2	ST147	6604.17
2020-02-03	0.5	1	ST147_2	ST147	6875
2020-02-03	0.5	1	ST147_2	ST147	6250
2020-02-03	0.5	1	Sc39_2	ST147	5979.17
2020-02-03	0.5	1	Sc39_2	ST147	6062.5
2020-02-03	0.5	1	Sc39_2	ST147	7145.83
2020-02-03		1	A25	ST147	0
2020-02-03		1	A25	ST147	0
2020-02-03		1	A25	ST147	0
2020-02-03	1	1	ST147_1	A25	7312.5
2020-02-03	1	1	ST147_1	A25	6833.33
2020-02-03	1	1	ST147_1	A25	7708.33
2020-02-03	1	1	Sc39_1	A25	7625
2020-02-03	1	1	Sc39_1	A25	8333.33
2020-02-03	1	1	Sc39_1	A25	7312.5
2020-02-03	0.5	1	ST147_2	A25	4395.83
2020-02-03	0.5	1	ST147_2	A25	3958.33
2020-02-03	0.5	1	ST147_2	A25	4312.5
2020-02-03	0.5	1	Sc39_2	A25	4375
2020-02-03	0.5	1	Sc39_2	A25	4520.83
2020-02-03	0.5	1	Sc39_2	A25	4666.67
2020-02-03		1	A25	A25	7291.67
2020-02-03		1	A25	A25	7541.67
2020-02-03		1	A25	A25	7208.33
2020-02-03	1	5	ST147_1	ST147	7075.66
2020-02-03	1	5	ST147_1	ST147	6462.17
2020-02-03	1	5	ST147_1	ST147	6789.37
2020-02-03	1	5	Sc39_1	ST147	7055.21
2020-02-03	1	5	Sc39_1	ST147	7075.66
2020-02-03	1	5	Sc39_1	ST147	7137.01
2020-02-03	0.5	5	ST147_2	ST147	6687.12
2020-02-03	0.5	5	ST147_2	ST147	6768.92
2020-02-03	0.5	5	ST147_2	ST147	6134.97
2020-02-03	0.5	5	Sc39_2	ST147	6298.57
2020-02-03	0.5	5	Sc39_2	ST147	6584.87
2020-02-03	0.5	5	Sc39_2	ST147	6830.27
2020-02-03		5	A25	ST147	0
2020-02-03		5	A25	ST147	0
2020-02-03		5	A25	ST147	0
2020-02-03	1	5	ST147_1	A25	3987.73
2020-02-03	1	5	ST147_1	A25	3803.68
2020-02-03	1	5	ST147_1	A25	3517.38
2020-02-03	1	5	Sc39_1	A25	4192.23
2020-02-03	1	5	Sc39_1	A25	4539.88
2020-02-03	1	5	Sc39_1	A25	4192.23
2020-02-03	0.5	5	ST147_2	A25	2147.24
2020-02-03	0.5	5	ST147_2	A25	2126.79
2020-02-03	0.5	5	ST147_2	A25	1738.24
2020-02-03	0.5	5	Sc39_2	A25	2740.29
2020-02-03	0.5	5	Sc39_2	A25	2269.94
2020-02-03	0.5	5	Sc39_2	A25	2044.99
2020-02-03		5	A25	A25	6830.27
2020-02-03		5	A25	A25	7586.91
2020-02-03		5	A25	A25	6196.32
2020-02-03	1	18	ST147_1	ST147	7170.21
2020-02-03	1	18	ST147_1	ST147	8255.32
2020-02-03	1	18	ST147_1	ST147	8191.49
2020-02-03	1	18	Sc39_1	ST147	8872.34
2020-02-03	1	18	Sc39_1	ST147	9042.55
2020-02-03	1	18	Sc39_1	ST147	9319.15
2020-02-03	0.5	18	ST147_2	ST147	7829.79
2020-02-03	0.5	18	ST147_2	ST147	8340.43
2020-02-03	0.5	18	ST147_2	ST147	8723.4
2020-02-03	0.5	18	Sc39_2	ST147	9489.36
2020-02-03	0.5	18	Sc39_2	ST147	9085.11
2020-02-03	0.5	18	Sc39_2	ST147	9042.55
2020-02-03		18	A25	ST147	0
2020-02-03		18	A25	ST147	0
2020-02-03		18	A25	ST147	0
2020-02-03	1	18	ST147_1	A25	1787.23
2020-02-03	1	18	ST147_1	A25	2617.02
2020-02-03	1	18	ST147_1	A25	2212.77
2020-02-03	1	18	Sc39_1	A25	2531.91
2020-02-03	1	18	Sc39_1	A25	2723.4
2020-02-03	1	18	Sc39_1	A25	2212.77
2020-02-03	0.5	18	ST147_2	A25	1531.91
2020-02-03	0.5	18	ST147_2	A25	1234.04
2020-02-03	0.5	18	ST147_2	A25	1468.09
2020-02-03	0.5	18	Sc39_2	A25	1702.13
2020-02-03	0.5	18	Sc39_2	A25	1510.64
2020-02-03	0.5	18	Sc39_2	A25	1382.98
2020-02-03		18	A25	A25	5765.96
2020-02-03		18	A25	A25	6148.94
2020-02-03		18	A25	A25	5234.04
2020-02-03	1	24	ST147_1	ST147	11154.7
2020-02-03	1	24	ST147_1	ST147	10413.9
2020-02-03	1	24	ST147_1	ST147	9956.43
2020-02-03	1	24	Sc39_1	ST147	9956.43
2020-02-03	1	24	Sc39_1	ST147	10457.5
2020-02-03	1	24	Sc39_1	ST147	10849.7
2020-02-03	0.5	24	ST147_2	ST147	10631.8
2020-02-03	0.5	24	ST147_2	ST147	11067.5
2020-02-03	0.5	24	ST147_2	ST147	9629.63
2020-02-03	0.5	24	Sc39_2	ST147	10348.6
2020-02-03	0.5	24	Sc39_2	ST147	10174.3
2020-02-03	0.5	24	Sc39_2	ST147	9433.55
2020-02-03		24	A25	ST147	0
2020-02-03		24	A25	ST147	0
2020-02-03		24	A25	ST147	0
2020-02-03	1	24	ST147_1	A25	2549.02
2020-02-03	1	24	ST147_1	A25	3071.9
2020-02-03	1	24	ST147_1	A25	2897.6
2020-02-03	1	24	Sc39_1	A25	2854.03
2020-02-03	1	24	Sc39_1	A25	2440.09
2020-02-03	1	24	Sc39_1	A25	2592.59
2020-02-03	0.5	24	ST147_2	A25	2505.45
2020-02-03	0.5	24	ST147_2	A25	2897.6
2020-02-03	0.5	24	ST147_2	A25	2527.23
2020-02-03	0.5	24	Sc39_2	A25	2026.14
2020-02-03	0.5	24	Sc39_2	A25	1633.99
2020-02-03	0.5	24	Sc39_2	A25	1481.48
2020-02-03		24	A25	A25	6165.58
2020-02-03		24	A25	A25	5446.62
2020-02-03		24	A25	A25	5620.92
2020-02-03	1	42	ST147_1	ST147	12155.6
2020-02-03	1	42	ST147_1	ST147	11555.6
2020-02-03	1	42	ST147_1	ST147	12244.4
2020-02-03	1	42	Sc39_1	ST147	12777.8
2020-02-03	1	42	Sc39_1	ST147	11911.1
2020-02-03	1	42	Sc39_1	ST147	10888.9
2020-02-03	0.5	42	ST147_2	ST147	14688.9
2020-02-03	0.5	42	ST147_2	ST147	14111.1
2020-02-03	0.5	42	ST147_2	ST147	13288.9
2020-02-03	0.5	42	Sc39_2	ST147	13266.7
2020-02-03	0.5	42	Sc39_2	ST147	14488.9
2020-02-03	0.5	42	Sc39_2	ST147	13133.3
2020-02-03		42	A25	ST147	0
2020-02-03		42	A25	ST147	0
2020-02-03		42	A25	ST147	0
2020-02-03	1	42	ST147_1	A25	488.889
2020-02-03	1	42	ST147_1	A25	755.556
2020-02-03	1	42	ST147_1	A25	511.111
2020-02-03	1	42	Sc39_1	A25	1022.22
2020-02-03	1	42	Sc39_1	A25	888.889
2020-02-03	1	42	Sc39_1	A25	1066.67
2020-02-03	0.5	42	ST147_2	A25	555.556
2020-02-03	0.5	42	ST147_2	A25	644.444
2020-02-03	0.5	42	ST147_2	A25	533.333
2020-02-03	0.5	42	Sc39_2	A25	511.111
2020-02-03	0.5	42	Sc39_2	A25	444.444
2020-02-03	0.5	42	Sc39_2	A25	644.444
2020-02-03		42	A25	A25	4688.89
2020-02-03		42	A25	A25	3977.78
2020-02-03		42	A25	A25	3600
2020-02-03	1	46	ST147_1	ST147	11573.3
2020-02-03	1	46	ST147_1	ST147	13771.6
2020-02-03	1	46	ST147_1	ST147	12564.7
2020-02-03	1	46	Sc39_1	ST147	14547.4
2020-02-03	1	46	Sc39_1	ST147	14331.9
2020-02-03	1	46	Sc39_1	ST147	14094.8
2020-02-03	0.5	46	ST147_2	ST147	15581.9
2020-02-03	0.5	46	ST147_2	ST147	15344.8
2020-02-03	0.5	46	ST147_2	ST147	16142.2
2020-02-03	0.5	46	Sc39_2	ST147	15043.1
2020-02-03	0.5	46	Sc39_2	ST147	15086.2
2020-02-03	0.5	46	Sc39_2	ST147	16422.4
2020-02-03		46	A25	ST147	0
2020-02-03		46	A25	ST147	0
2020-02-03		46	A25	ST147	0
2020-02-03	1	46	ST147_1	A25	711.207
2020-02-03	1	46	ST147_1	A25	689.655
2020-02-03	1	46	ST147_1	A25	1271.55
2020-02-03	1	46	Sc39_1	A25	1530.17
2020-02-03	1	46	Sc39_1	A25	1034.48
2020-02-03	1	46	Sc39_1	A25	1379.31
2020-02-03	0.5	46	ST147_2	A25	905.172
2020-02-03	0.5	46	ST147_2	A25	1142.24
2020-02-03	0.5	46	ST147_2	A25	387.931
2020-02-03	0.5	46	Sc39_2	A25	775.862
2020-02-03	0.5	46	Sc39_2	A25	754.31
2020-02-03	0.5	46	Sc39_2	A25	732.759
2020-02-03		46	A25	A25	3663.79
2020-02-03		46	A25	A25	3814.66
2020-02-03		46	A25	A25	3534.48
2020-02-03	1	48	ST147_1	ST147	11970
2020-02-03	1	48	ST147_1	ST147	13404.7
2020-02-03	1	48	ST147_1	ST147	13233.4
2020-02-03	1	48	Sc39_1	ST147	13062.1
2020-02-03	1	48	Sc39_1	ST147	15289.1
2020-02-03	1	48	Sc39_1	ST147	13490.4
2020-02-03	0.5	48	ST147_2	ST147	14518.2
2020-02-03	0.5	48	ST147_2	ST147	14668.1
2020-02-03	0.5	48	ST147_2	ST147	14989.3
2020-02-03	0.5	48	Sc39_2	ST147	15588.9
2020-02-03	0.5	48	Sc39_2	ST147	15760.2
2020-02-03	0.5	48	Sc39_2	ST147	13704.5
2020-02-03		48	A25	ST147	0
2020-02-03		48	A25	ST147	0
2020-02-03		48	A25	ST147	21.4133
2020-02-03	1	48	ST147_1	A25	2912.21
2020-02-03	1	48	ST147_1	A25	1862.96
2020-02-03	1	48	ST147_1	A25	1820.13
2020-02-03	1	48	Sc39_1	A25	2505.35
2020-02-03	1	48	Sc39_1	A25	1370.45
2020-02-03	1	48	Sc39_1	A25	2805.14
2020-02-03	0.5	48	ST147_2	A25	2055.67
2020-02-03	0.5	48	ST147_2	A25	1541.76
2020-02-03	0.5	48	ST147_2	A25	2548.18
2020-02-03	0.5	48	Sc39_2	A25	1991.43
2020-02-03	0.5	48	Sc39_2	A25	2398.29
2020-02-03	0.5	48	Sc39_2	A25	1734.48
2020-02-03		48	A25	A25	3383.3
2020-02-03		48	A25	A25	3618.84
2020-02-03		48	A25	A25	3790.15
2020-02-03	1	50	ST147_1	ST147	12333.3
2020-02-03	1	50	ST147_1	ST147	13866.7
2020-02-03	1	50	ST147_1	ST147	11977.8
2020-02-03	1	50	Sc39_1	ST147	12777.8
2020-02-03	1	50	Sc39_1	ST147	14733.3
2020-02-03	1	50	Sc39_1	ST147	15044.4
2020-02-03	0.5	50	ST147_2	ST147	14111.1
2020-02-03	0.5	50	ST147_2	ST147	14711.1
2020-02-03	0.5	50	ST147_2	ST147	14222.2
2020-02-03	0.5	50	Sc39_2	ST147	16911.1
2020-02-03	0.5	50	Sc39_2	ST147	14311.1
2020-02-03	0.5	50	Sc39_2	ST147	14911.1
2020-02-03		50	A25	ST147	0
2020-02-03		50	A25	ST147	0
2020-02-03		50	A25	ST147	22.2222
2020-02-03	1	50	ST147_1	A25	6600
2020-02-03	1	50	ST147_1	A25	5933.33
2020-02-03	1	50	ST147_1	A25	8400
2020-02-03	1	50	Sc39_1	A25	4066.67
2020-02-03	1	50	Sc39_1	A25	5422.22
2020-02-03	1	50	Sc39_1	A25	3955.56
2020-02-03	0.5	50	ST147_2	A25	4222.22
2020-02-03	0.5	50	ST147_2	A25	3000
2020-02-03	0.5	50	ST147_2	A25	3800
2020-02-03	0.5	50	Sc39_2	A25	2800
2020-02-03	0.5	50	Sc39_2	A25	2755.56
2020-02-03	0.5	50	Sc39_2	A25	1933.33
2020-02-03		50	A25	A25	3200
2020-02-03		50	A25	A25	3466.67
2020-02-03		50	A25	A25	3244.44
2020-02-03	1	66	ST147_1	ST147	10177.8
2020-02-03	1	66	ST147_1	ST147	10222.2
2020-02-03	1	66	ST147_1	ST147	9555.56
2020-02-03	1	66	Sc39_1	ST147	10155.6
2020-02-03	1	66	Sc39_1	ST147	10333.3
2020-02-03	1	66	Sc39_1	ST147	11711.1
2020-02-03	0.5	66	ST147_2	ST147	12333.3
2020-02-03	0.5	66	ST147_2	ST147	13044.4
2020-02-03	0.5	66	ST147_2	ST147	11577.8
2020-02-03	0.5	66	Sc39_2	ST147	14044.4
2020-02-03	0.5	66	Sc39_2	ST147	11600
2020-02-03	0.5	66	Sc39_2	ST147	14044.4
2020-02-03		66	A25	ST147	0
2020-02-03		66	A25	ST147	0
2020-02-03		66	A25	ST147	0
2020-02-03	1	66	ST147_1	A25	235378
2020-02-03	1	66	ST147_1	A25	227333
2020-02-03	1	66	ST147_1	A25	224356
2020-02-03	1	66	Sc39_1	A25	169044
2020-02-03	1	66	Sc39_1	A25	177467
2020-02-03	1	66	Sc39_1	A25	176333
2020-02-03	0.5	66	ST147_2	A25	121689
2020-02-03	0.5	66	ST147_2	A25	112044
2020-02-03	0.5	66	ST147_2	A25	110244
2020-02-03	0.5	66	Sc39_2	A25	77755.6
2020-02-03	0.5	66	Sc39_2	A25	75533.3
2020-02-03	0.5	66	Sc39_2	A25	85955.6
2020-02-03		66	A25	A25	2466.67
2020-02-03		66	A25	A25	2755.56
2020-02-03		66	A25	A25	2444.44
2020-02-03	1	72	ST147_1	ST147	10547
2020-02-03	1	72	ST147_1	ST147	9693.65
2020-02-03	1	72	ST147_1	ST147	10196.9
2020-02-03	1	72	Sc39_1	ST147	11728.7
2020-02-03	1	72	Sc39_1	ST147	11203.5
2020-02-03	1	72	Sc39_1	ST147	11509.8
2020-02-03	0.5	72	ST147_2	ST147	14179.4
2020-02-03	0.5	72	ST147_2	ST147	12975.9
2020-02-03	0.5	72	ST147_2	ST147	12363.2
2020-02-03	0.5	72	Sc39_2	ST147	13763.7
2020-02-03	0.5	72	Sc39_2	ST147	13698
2020-02-03	0.5	72	Sc39_2	ST147	16061.3
2020-02-03		72	A25	ST147	0
2020-02-03		72	A25	ST147	0
2020-02-03		72	A25	ST147	0
2020-02-03	1	72	ST147_1	A25	224114
2020-02-03	1	72	ST147_1	A25	212932
2020-02-03	1	72	ST147_1	A25	221794
2020-02-03	1	72	Sc39_1	A25	166805
2020-02-03	1	72	Sc39_1	A25	183042
2020-02-03	1	72	Sc39_1	A25	180678
2020-02-03	0.5	72	ST147_2	A25	117899
2020-02-03	0.5	72	ST147_2	A25	106608
2020-02-03	0.5	72	ST147_2	A25	105120
2020-02-03	0.5	72	Sc39_2	A25	94660.8
2020-02-03	0.5	72	Sc39_2	A25	92210.1
2020-02-03	0.5	72	Sc39_2	A25	94989.1
2020-02-03		72	A25	A25	2188.18
2020-02-03		72	A25	A25	1859.96
2020-02-03		72	A25	A25	2407
2020-02-03	1	90	ST147_1	ST147	7219.51
2020-02-03	1	90	ST147_1	ST147	7878.05
2020-02-03	1	90	ST147_1	ST147	7731.71
2020-02-03	1	90	Sc39_1	ST147	8000
2020-02-03	1	90	Sc39_1	ST147	7097.56
2020-02-03	1	90	Sc39_1	ST147	6756.1
2020-02-03	0.5	90	ST147_2	ST147	9365.85
2020-02-03	0.5	90	ST147_2	ST147	9048.78
2020-02-03	0.5	90	ST147_2	ST147	7731.71
2020-02-03	0.5	90	Sc39_2	ST147	10780.5
2020-02-03	0.5	90	Sc39_2	ST147	9780.49
2020-02-03	0.5	90	Sc39_2	ST147	9048.78
2020-02-03		90	A25	ST147	0
2020-02-03		90	A25	ST147	0
2020-02-03		90	A25	ST147	0
2020-02-03	1	90	ST147_1	A25	53243.9
2020-02-03	1	90	ST147_1	A25	52926.8
2020-02-03	1	90	ST147_1	A25	67731.7
2020-02-03	1	90	Sc39_1	A25	50268.3
2020-02-03	1	90	Sc39_1	A25	56609.8
2020-02-03	1	90	Sc39_1	A25	56512.2
2020-02-03	0.5	90	ST147_2	A25	23317.1
2020-02-03	0.5	90	ST147_2	A25	23341.5
2020-02-03	0.5	90	ST147_2	A25	20926.8
2020-02-03	0.5	90	Sc39_2	A25	20170.7
2020-02-03	0.5	90	Sc39_2	A25	27243.9
2020-02-03	0.5	90	Sc39_2	A25	26170.7
2020-02-03		90	A25	A25	2170.73
2020-02-03		90	A25	A25	2000
2020-02-03		90	A25	A25	2024.39
2020-02-03	1	96	ST147_1	ST147	7860.47
2020-02-03	1	96	ST147_1	ST147	8255.81
2020-02-03	1	96	ST147_1	ST147	7976.74
2020-02-03	1	96	Sc39_1	ST147	8651.16
2020-02-03	1	96	Sc39_1	ST147	8860.47
2020-02-03	1	96	Sc39_1	ST147	8372.09
2020-02-03	0.5	96	ST147_2	ST147	8720.93
2020-02-03	0.5	96	ST147_2	ST147	10837.2
2020-02-03	0.5	96	ST147_2	ST147	9604.65
2020-02-03	0.5	96	Sc39_2	ST147	10139.5
2020-02-03	0.5	96	Sc39_2	ST147	11651.2
2020-02-03	0.5	96	Sc39_2	ST147	10883.7
2020-02-03		96	A25	ST147	0
2020-02-03		96	A25	ST147	0
2020-02-03		96	A25	ST147	0
2020-02-03	1	96	ST147_1	A25	38976.7
2020-02-03	1	96	ST147_1	A25	36069.8
2020-02-03	1	96	ST147_1	A25	43418.6
2020-02-03	1	96	Sc39_1	A25	35116.3
2020-02-03	1	96	Sc39_1	A25	42604.7
2020-02-03	1	96	Sc39_1	A25	35767.4
2020-02-03	0.5	96	ST147_2	A25	15767.4
2020-02-03	0.5	96	ST147_2	A25	17744.2
2020-02-03	0.5	96	ST147_2	A25	16720.9
2020-02-03	0.5	96	Sc39_2	A25	11976.7
2020-02-03	0.5	96	Sc39_2	A25	19418.6
2020-02-03	0.5	96	Sc39_2	A25	18488.4
2020-02-03		96	A25	A25	2023.26
2020-02-03		96	A25	A25	2116.28
2020-02-03		96	A25	A25	1744.19
